# Supplementary material for: An Abundant Evolutionarily Conserved CSB-PiggyBac Fusion Protein Expressed in Cockayne Syndrome
Source: PLoS Genet. 2008 Mar 21;4(3):e1000031. doi: 10.1371/journal.pgen.1000031 (PMC2268245; doi:10.1371/journal.pgen.1000031)
Supplement: Table S4 — Locations of human MER85 elements and MER85-associated genes. (0.09 MB XLS) [file pgen.1000031.s004.xls]

## Sheet: MER85-associated genes
MER85 element	Chromosome	Element start	Closest gene start	Chromosome	Gene start	Distance
Hs.chr1.1	1	67622129	SERBP1	1	67646081	23952
Hs.chr1.10	1	232494819	C1orf31	1	232575825	81006
Hs.chr1.11	1	208478638	SERTAD4	1	208472767	5871
Hs.chr1.12	1	27250778	FAM46B	1	27204098	46680
Hs.chr1.13	1	85102616	EDG7	1	85049873	52743
Hs.chr1.14	1	178712054	XPR1	1	178867763	155709
Hs.chr1.15	1	61443825	NFIA	1	61103519	340306
Hs.chr1.16	1	229381940	TRIM67	1	229365297	16643
Hs.chr1.17	1	93399721	TMED5	1	93387887	11834
Hs.chr1.18	1	81449359	LPHN2	1	81544439	95080
Hs.chr1.19	1	176569343	C1orf49	1	176748833	179490
Hs.chr1.2	1	179538197	CACNA1E	1	179648918	110721
Hs.chr1.20	1	5154701	AJAP1	1	4614652	540049
Hs.chr1.21	1	212313115	PROX1	1	212228483	84632
Hs.chr1.22	1	208176313	SYT14	1	208178199	1886
Hs.chr1.23	1	75041425	TYW3	1	74971428	69997
Hs.chr1.24	1	205505056	CD55	1	205561476	56420
Hs.chr1.25	1	81379884	LPHN2	1	81544439	164555
Hs.chr1.26	1	3911548	C1orf174	1	3795549	115999
Hs.chr1.27	1	187162854	FAM5C	1	188333415	1170561
Hs.chr1.28	1	240640681	PLD5	1	240318312	322369
Hs.chr1.29	1	32908642	SYNC1	1	32918548	9906
Hs.chr1.3	1	74659185	C1orf173	1	74806383	147198
Hs.chr1.30	1	66680689	SGIP1	1	66771654	90965
Hs.chr1.31	1	101306128	DPH5	1	101228207	77921
Hs.chr1.32	1	18627453	KLHDC7A	1	18680453	53000
Hs.chr1.33	1	27250735	FAM46B	1	27204098	46637
Hs.chr1.34	1	75041464	TYW3	1	74971428	70036
Hs.chr1.35	1	229381901	TRIM67	1	229365297	16604
Hs.chr1.36	1	81449398	LPHN2	1	81544439	95041
Hs.chr1.37	1	5152695	AJAP1	1	4614652	538043
Hs.chr1.38	1	208720285	HHAT	1	208568920	151365
Hs.chr1.39	1	206032427	CD46	1	205992025	40402
Hs.chr1.4	1	85154934	MCOLN2	1	85163855	8921
Hs.chr1.40	1	225874099	ZNF678	1	225817867	56232
Hs.chr1.41	1	205505024	CD55	1	205561476	56452
Hs.chr1.5	1	210137594	INTS7	1	210180364	42770
Hs.chr1.6	1	74523015	FPGT	1	74436514	86501
Hs.chr1.7	1	236227403	ZP4	1	236112328	115075
Hs.chr1.8	1	67896896	GADD45A	1	67923332	26436
Hs.chr1.9	1	242135165	ZNF238	1	242281208	146043
Hs.chr10.1	10	9470473	GATA3	10	8136662	1333811
Hs.chr10.10	10	50395511	ERCC6	10	50333420	62091
Hs.chr10.11	10	60726905	FAM13C1	10	60675902	51003
Hs.chr10.12	10	104796182	NT5C2	10	104837764	41582
Hs.chr10.13	10	68678684	LRRTM3	10	68355800	322884
Hs.chr10.14	10	121848136	SEC23IP	10	121642213	205923
Hs.chr10.15	10	30298861	KIAA1462	10	30341735	42874
Hs.chr10.16	10	130590627	MGMT	10	131155481	564854
Hs.chr10.17	10	3196693	PITRM1	10	3169922	26771
Hs.chr10.18	10	22008455	DNAJC1	10	22085472	77017
Hs.chr10.19	10	27058792	ABI1	10	27075528	16736
Hs.chr10.2	10	75460647	VCL	10	75427878	32769
Hs.chr10.20	10	30021973	SVIL	10	29786273	235700
Hs.chr10.21	10	100555023	HPSE2	10	100208865	346158
Hs.chr10.22	10	25612376	GPR158	10	25503997	108379
Hs.chr10.23	10	20833560	NEBL	10	21108908	275348
Hs.chr10.24	10	111169588	XPNPEP1	10	111614514	444926
Hs.chr10.25	10	29872106	SVIL	10	29786273	85833
Hs.chr10.26	10	87570244	GRID1	10	87351731	218513
Hs.chr10.27	10	96085845	NOC3L	10	96082973	2872
Hs.chr10.28	10	38441395	ZNF37A	10	38423281	18114
Hs.chr10.29	10	112202199	DUSP5	10	112247586	45387
Hs.chr10.3	10	6558095	PRKCQ	10	6509111	48984
Hs.chr10.30	10	56409891	PCDH15	10	55250866	1159025
Hs.chr10.31	10	122411768	FGFR2	10	122473377	61609
Hs.chr10.32	10	68678723	LRRTM3	10	68355800	322923
Hs.chr10.33	10	88329051	OPN4	10	88404354	75303
Hs.chr10.34	10	20611657	PLXDC2	10	20145174	466483
Hs.chr10.35	10	6928287	SFMBT2	10	7240592	312305
Hs.chr10.36	10	56409851	PCDH15	10	55250866	1158985
Hs.chr10.37	10	56244466	PCDH15	10	55250866	993600
Hs.chr10.38	10	86815680	GRID1	10	87351731	536051
Hs.chr10.39	10	3196660	PITRM1	10	3169922	26738
Hs.chr10.4	10	6928321	SFMBT2	10	7240592	312271
Hs.chr10.5	10	21330677	C10orf113	10	21454698	124021
Hs.chr10.6	10	73648015	C10orf104	10	73645812	2203
Hs.chr10.7	10	11460771	USP6NL	10	11542517	81746
Hs.chr10.8	10	82908390	SH2D4B	10	82287638	620752
Hs.chr10.9	10	119078982	PDZD8	10	119029990	48992
Hs.chr11.1	11	90877357	FAT3	11	91724924	847567
Hs.chr11.10	11	68687161	TPCN2	11	68572941	114220
Hs.chr11.11	11	41562029	LRRC4C	11	40092329	1469700
Hs.chr11.12	11	86486847	TMEM135	11	86426548	60299
Hs.chr11.13	11	123669695	OR8D1	11	123684946	15251
Hs.chr11.14	11	26001406	TMEM16C	11	26309547	308141
Hs.chr11.15	11	35168665	CD44	11	35116993	51672
Hs.chr11.16	11	115231705	CADM1	11	114552404	679301
Hs.chr11.17	11	73617182	P4HA3	11	73655350	38168
Hs.chr11.18	11	114045824	FAM55B	11	114038462	7362
Hs.chr11.19	11	115231744	CADM1	11	114552404	679340
Hs.chr11.2	11	90220305	CHORDC1	11	89573832	646473
Hs.chr11.20	11	58836967	OR5AN1	11	58888508	51541
Hs.chr11.21	11	73617144	P4HA3	11	73655350	38206
Hs.chr11.22	11	26001364	TMEM16C	11	26309547	308183
Hs.chr11.23	11	35168626	CD44	11	35116993	51633
Hs.chr11.24	11	55555919	OR5AS1	11	55554471	1448
Hs.chr11.25	11	59636284	MS4A2	11	59612713	23571
Hs.chr11.26	11	58836212	OR5AN1	11	58888508	52296
Hs.chr11.27	11	131103812	OPCML	11	131795297	691485
Hs.chr11.3	11	12407871	PARVA	11	12355679	52192
Hs.chr11.4	11	10988513	EIF4G2	11	10775178	213335
Hs.chr11.5	11	25499458	TMEM16C	11	26309547	810089
Hs.chr11.6	11	30173938	FSHB	11	30209139	35201
Hs.chr11.7	11	73440699	UCP3	11	73388985	51714
Hs.chr11.8	11	10200912	ADM	11	10283172	82260
Hs.chr11.9	11	46069046	PHF21A	11	45910693	158353
Hs.chr12.1	12	42161241	ADAMTS20	12	42034279	126962
Hs.chr12.10	12	81636038	TMTC2	12	81605065	30973
Hs.chr12.11	12	89259145	C12orf37	12	89856564	597419
Hs.chr12.12	12	90302171	DCN	12	90063167	239004
Hs.chr12.13	12	95232433	PCTK2	12	95196171	36262
Hs.chr12.14	12	18552865	PLCZ1	12	18727379	174514
Hs.chr12.15	12	24628825	BCAT1	12	24862209	233384
Hs.chr12.16	12	96789341	TMPO	12	97433527	644186
Hs.chr12.17	12	85179876	MGAT4C	12	84896647	283229
Hs.chr12.18	12	63597428	WIF1	12	63730674	133246
Hs.chr12.19	12	13524918	GRIN2B	12	13605411	80493
Hs.chr12.2	12	44916284	SLC38A1	12	44867851	48433
Hs.chr12.20	12	110869117	TMEM116	12	110853486	15631
Hs.chr12.21	12	125560275	TMEM132B	12	124672995	887280
Hs.chr12.22	12	1186342	ERC1	12	1007174	179168
Hs.chr12.23	12	24029142	SOX5	12	23576499	452643
Hs.chr12.24	12	63883258	LEMD3	12	63849638	33620
Hs.chr12.25	12	46261272	RAPGEF3	12	46417307	156035
Hs.chr12.26	12	81068863	CCDC59	12	81270755	201892
Hs.chr12.27	12	127614358	TMEM132C	12	127666660	52302
Hs.chr12.28	12	46261311	RAPGEF3	12	46417307	155996
Hs.chr12.29	12	96789306	TMPO	12	97433527	644221
Hs.chr12.3	12	6142011	CD9	12	6179134	37123
Hs.chr12.30	12	62673265	SRGAP1	12	62524808	148457
Hs.chr12.4	12	70599847	TPH2	12	70618893	19046
Hs.chr12.5	12	70580532	TPH2	12	70618893	38361
Hs.chr12.6	12	72210576	TRHDE	12	70952730	1257846
Hs.chr12.7	12	115165493	THRAP2	12	114880766	284727
Hs.chr12.8	12	44676356	SFRS2IP	12	44601459	74897
Hs.chr12.9	12	127614399	TMEM132C	12	127666660	52261
Hs.chr13.1	13	18587895	TUBA3C	13	18645910	58015
Hs.chr13.10	13	97851243	STK24	13	97900456	49213
Hs.chr13.11	13	57938337	PCDH17	13	57103945	834392
Hs.chr13.12	13	40295470	SLC25A15	13	40261632	33838
Hs.chr13.13	13	18895687	TPTE2	13	18895017	670
Hs.chr13.14	13	24069136	ATP12A	13	24152695	83559
Hs.chr13.15	13	24424012	CENPJ	13	24355171	68841
Hs.chr13.16	13	97644798	RNF113B	13	97626041	18757
Hs.chr13.17	13	75138403	LMO7	13	75092571	45832
Hs.chr13.18	13	51692124	NEK3	13	51604780	87344
Hs.chr13.19	13	52058588	SUGT1	13	52124964	66376
Hs.chr13.2	13	64330700	PCDH9	13	65774972	1444272
Hs.chr13.20	13	95029404	DZIP1	13	95028458	946
Hs.chr13.21	13	97644834	RNF113B	13	97626041	18793
Hs.chr13.22	13	30348850	C13orf33	13	30378328	29478
Hs.chr13.3	13	95029365	DZIP1	13	95028458	907
Hs.chr13.4	13	51692160	NEK3	13	51604780	87380
Hs.chr13.5	13	52058552	SUGT1	13	52124964	66412
Hs.chr13.6	13	30348817	C13orf33	13	30378328	29511
Hs.chr13.7	13	67953578	KLHL1	13	69172726	1219148
Hs.chr13.8	13	45464734	ZC3H13	13	45426601	38133
Hs.chr13.9	13	107080511	LIG4	13	107657791	577280
Hs.chr14.1	14	57252809	SLC35F4	14	57100606	152203
Hs.chr14.10	14	18578431	OR11H12	14	18447594	130837
Hs.chr14.11	14	19135035	OR4Q3	14	19285427	150392
Hs.chr14.12	14	22268298	OXA1L	14	22305571	37273
Hs.chr14.13	14	91460249	TRIP11	14	91505614	45365
Hs.chr14.14	14	41869805	LRFN5	14	41146523	723282
Hs.chr14.15	14	80553203	TSHR	14	80491528	61675
Hs.chr14.16	14	91005229	SMEK1	14	90993708	11521
Hs.chr14.17	14	95657304	BDKRB2	14	95740950	83646
Hs.chr14.18	14	47670081	MDGA2	14	46380884	1289197
Hs.chr14.19	14	41869766	LRFN5	14	41146523	723243
Hs.chr14.2	14	77105056	SPTLC2	14	77043025	62031
Hs.chr14.20	14	22268337	OXA1L	14	22305571	37234
Hs.chr14.21	14	46235502	RPL10L	14	46190045	45457
Hs.chr14.22	14	99226266	CYP46A1	14	99220407	5859
Hs.chr14.23	14	35746579	MBIP	14	35837522	90943
Hs.chr14.3	14	79917756	C14orf145	14	80032577	114821
Hs.chr14.4	14	35746543	MBIP	14	35837522	90979
Hs.chr14.5	14	62914811	PPP2R5E	14	62911108	3703
Hs.chr14.6	14	99226300	CYP46A1	14	99220407	5893
Hs.chr14.7	14	35374389	BRMS1L	14	35365348	9041
Hs.chr14.8	14	77691574	NRXN3	14	77779190	87616
Hs.chr14.9	14	81199054	SEL1L	14	81007646	191408
Hs.chr15.1	15	67355632	PAQR5	15	67439358	83726
Hs.chr15.2	15	98684795	LASS3	15	98758124	73329
Hs.chr15.3	15	51247086	WDR72	15	51594673	347587
Hs.chr15.4	15	27940893	TJP1	15	27779656	161237
Hs.chr15.5	15	61638336	FBXL22	15	61676649	38313
Hs.chr15.6	15	62374572	KIAA0101	15	62444266	69694
Hs.chr15.7	15	23863666	ATP10A	15	23473513	390153
Hs.chr15.8	15	51247044	WDR72	15	51594673	347629
Hs.chr16.1	16	46913677	SIAH1	16	46947778	34101
Hs.chr16.10	16	72570886	PSMD7	16	72888182	317296
Hs.chr16.11	16	68143469	NFAT5	16	68156498	13029
Hs.chr16.12	16	53198268	IRX3	16	52874713	323555
Hs.chr16.13	16	46828421	LONP2	16	46835712	7291
Hs.chr16.14	16	17112235	XYLT1	16	17108840	3395
Hs.chr16.15	16	72570925	PSMD7	16	72888182	317257
Hs.chr16.16	16	15531664	KIAA0430	16	15595746	64082
Hs.chr16.17	16	4928222	SEC14L5	16	4948319	20097
Hs.chr16.2	16	17824230	NOMO2	16	18418684	594454
Hs.chr16.3	16	66073322	AGRP	16	66073978	656
Hs.chr16.4	16	57608376	GOT2	16	57298538	309838
Hs.chr16.5	16	25401025	HS3ST4	16	25611240	210215
Hs.chr16.6	16	9617885	GRIN2A	16	9764507	146622
Hs.chr16.7	16	70585063	DHODH	16	70600144	15081
Hs.chr16.8	16	53794985	IRX6	16	53915173	120188
Hs.chr16.9	16	19721128	GPRC5B	16	19777796	56668
Hs.chr17.1	17	55313574	RPS6KB1	17	55325225	11651
Hs.chr17.10	17	29926165	TMEM132E	17	29931881	5716
Hs.chr17.11	17	67543490	SOX9	17	67628756	85266
Hs.chr17.12	17	5276012	C1QBP	17	5276676	664
Hs.chr17.13	17	23216149	NOS2A	17	23107922	108227
Hs.chr17.14	17	22905380	LGALS9	17	22980951	75571
Hs.chr17.15	17	23216105	NOS2A	17	23107922	108183
Hs.chr17.16	17	78502233	B3GNTL1	17	78494961	7272
Hs.chr17.17	17	29926204	TMEM132E	17	29931881	5677
Hs.chr17.18	17	73189956	2007-09-09	17	72909732	280224
Hs.chr17.2	17	15386820	CDRT1	17	15418138	31318
Hs.chr17.3	17	18645972	FAM18B	17	18633379	12593
Hs.chr17.4	17	49814026	TOM1L1	17	50333203	519177
Hs.chr17.5	17	58539167	TANC2	17	58750076	210909
Hs.chr17.6	17	62788630	PITPNC1	17	62804386	15756
Hs.chr17.7	17	73761728	BIRC5	17	73721872	39856
Hs.chr17.8	17	52886117	MSI2	17	52688930	197187
Hs.chr17.9	17	50057858	TOM1L1	17	50333203	275345
Hs.chr18.1	18	17368273	ESCO1	18	17363262	5011
Hs.chr18.10	18	69221318	NETO1	18	68560531	660787
Hs.chr18.11	18	22794622	CHST9	18	22749670	44952
Hs.chr18.12	18	19908380	CABYR	18	19972953	64573
Hs.chr18.13	18	57403632	CDH20	18	57308755	94877
Hs.chr18.14	18	73146285	GALR1	18	73090721	55564
Hs.chr18.15	18	55644752	PMAIP1	18	55718217	73465
Hs.chr18.16	18	67248016	CBLN2	18	68354895	1106879
Hs.chr18.17	18	49348706	MBD2	18	49934573	585867
Hs.chr18.18	18	57403671	CDH20	18	57308755	94916
Hs.chr18.19	18	49348664	MBD2	18	49934573	585909
Hs.chr18.2	18	13284036	C18orf1	18	13208795	75241
Hs.chr18.3	18	20148829	IMPACT	18	20260680	111851
Hs.chr18.4	18	53505705	ATP8B1	18	53466591	39114
Hs.chr18.5	18	40557003	SETBP1	18	40535310	21693
Hs.chr18.6	18	43829474	ZBTB7C	18	43809629	19845
Hs.chr18.7	18	1349721	ADCYAP1	18	895387	454334
Hs.chr18.8	18	36779776	PIK3C3	18	37789197	1009421
Hs.chr18.9	18	72242121	ZNF516	18	72201218	40903
Hs.chr19.1	19	39182106	LSM14A	19	39355283	173177
Hs.chr19.10	19	60128588	NLRP7	19	60126689	1899
Hs.chr19.11	19	35684537	ZNF536	19	35555168	129369
Hs.chr19.12	19	61689137	ZNF471	19	61711024	21887
Hs.chr19.13	19	20974044	ZNF430	19	20995337	21293
Hs.chr19.2	19	11799822	ZNF440	19	11786107	13715
Hs.chr19.3	19	35684576	ZNF536	19	35555168	129408
Hs.chr19.4	19	54292607	SNRP70	19	54280277	12330
Hs.chr19.5	19	11909699	ZNF700	19	11896900	12799
Hs.chr19.6	19	51383114	IGFL2	19	51354143	28971
Hs.chr19.7	19	11835928	ZNF439	19	11837844	1916
Hs.chr19.8	19	43266894	DPF1	19	43393523	126629
Hs.chr19.9	19	13329033	CACNA1A	19	13179088	149945
Hs.chr2.1	2	21780553	APOB	2	21077806	702747
Hs.chr2.10	2	223052781	SGPP2	2	222997566	55215
Hs.chr2.11	2	11579951	E2F6	2	11501952	77999
Hs.chr2.12	2	145909485	ZEB2	2	144862055	1047430
Hs.chr2.13	2	15542102	DDX1	2	15648753	106651
Hs.chr2.14	2	201068944	KCTD18	2	201061933	7011
Hs.chr2.15	2	238649293	SCLY	2	238634409	14884
Hs.chr2.16	2	166997917	SCN7A	2	166970135	27782
Hs.chr2.17	2	221708843	EPHA4	2	221990993	282150
Hs.chr2.18	2	84021477	SUCLG1	2	84504194	482717
Hs.chr2.19	2	227431016	RHBDD1	2	227409017	21999
Hs.chr2.2	2	230403219	TRIP12	2	230340174	63045
Hs.chr2.20	2	228135913	HRB	2	228045286	90627
Hs.chr2.21	2	154723540	GALNT13	2	154436712	286828
Hs.chr2.22	2	101585993	MAP4K4	2	101680920	94927
Hs.chr2.23	2	170959012	MYO3B	2	170742901	216111
Hs.chr2.24	2	177933138	AGPS	2	177965749	32611
Hs.chr2.25	2	191675106	STAT4	2	191602553	72553
Hs.chr2.26	2	214781651	BARD1	2	215301539	519888
Hs.chr2.27	2	239343623	HDAC4	2	239635329	291706
Hs.chr2.28	2	40943011	SLC8A1	2	40192790	750221
Hs.chr2.29	2	210591699	RPE	2	210575612	16087
Hs.chr2.3	2	230114560	DNER	2	229930594	183966
Hs.chr2.30	2	211005361	LANCL1	2	211004223	1138
Hs.chr2.31	2	234521818	TRPM8	2	234490782	31036
Hs.chr2.32	2	108745953	RANBP2	2	108702369	43584
Hs.chr2.33	2	118856412	INSIG2	2	118562520	293892
Hs.chr2.34	2	166390472	TTC21B	2	166439088	48616
Hs.chr2.35	2	225634619	DOCK10	2	225338052	296567
Hs.chr2.36	2	13122626	TRIB2	2	12774466	348160
Hs.chr2.37	2	101655719	MAP4K4	2	101680920	25201
Hs.chr2.38	2	69421194	GFPT1	2	69405907	15287
Hs.chr2.39	2	124692243	CNTNAP5	2	124499334	192909
Hs.chr2.4	2	231606202	PSMD1	2	231629836	23634
Hs.chr2.40	2	126899856	GYPC	2	127130154	230298
Hs.chr2.41	2	29545333	ALK	2	29269594	275739
Hs.chr2.42	2	34137787	FAM98A	2	33662233	475554
Hs.chr2.43	2	151612782	RBM43	2	151814156	201374
Hs.chr2.44	2	25297493	DNMT3A	2	25309349	11856
Hs.chr2.45	2	49949420	FSHR	2	49043156	906264
Hs.chr2.46	2	120336453	PTPN4	2	120233677	102776
Hs.chr2.47	2	222596355	PAX3	2	222772851	176496
Hs.chr2.48	2	23009554	KLHL29	2	23462075	452521
Hs.chr2.49	2	39401021	MAP4K3	2	39329911	71110
Hs.chr2.5	2	17012080	FAM49A	2	16594208	417872
Hs.chr2.50	2	52117856	ASB3	2	53750622	1632766
Hs.chr2.51	2	130296616	RAB6C	2	130453705	157089
Hs.chr2.52	2	32975352	LTBP1	2	33025896	50544
Hs.chr2.53	2	237212762	CXCR7	2	237143182	69580
Hs.chr2.54	2	81423521	LRRTM1	2	80368994	1054527
Hs.chr2.55	2	202013779	ALS2CR2	2	202024637	10858
Hs.chr2.56	2	13763947	FAM84A	2	14690261	926314
Hs.chr2.57	2	170966927	MYO3B	2	170742901	224026
Hs.chr2.58	2	34137826	FAM98A	2	33662233	475593
Hs.chr2.59	2	198286156	MARS2	2	198278332	7824
Hs.chr2.6	2	57451898	VRK2	2	58127224	675326
Hs.chr2.60	2	231261912	CAB39	2	231285909	23997
Hs.chr2.61	2	207554061	CPO	2	207512527	41534
Hs.chr2.62	2	170966888	MYO3B	2	170742901	223987
Hs.chr2.63	2	190527571	GDF8	2	190628674	101103
Hs.chr2.64	2	25297532	DNMT3A	2	25309349	11817
Hs.chr2.65	2	29545294	ALK	2	29269594	275700
Hs.chr2.66	2	191675067	STAT4	2	191602553	72514
Hs.chr2.67	2	32975396	LTBP1	2	33025896	50500
Hs.chr2.68	2	222596398	PAX3	2	222772851	176453
Hs.chr2.69	2	214781609	BARD1	2	215301539	519930
Hs.chr2.7	2	30867086	CAPN13	2	30799146	67940
Hs.chr2.8	2	59584126	BCL11A	2	60531806	947680
Hs.chr2.9	2	213586277	IKZF2	2	213579589	6688
Hs.chr20.1	20	47863610	SLC9A8	20	47862657	953
Hs.chr20.10	20	24358532	C20orf39	20	24397835	39303
Hs.chr20.11	20	1585537	SIRPB2	20	1557798	27739
Hs.chr20.12	20	52144713	CYP24A1	20	52203395	58682
Hs.chr20.13	20	23330010	NAPB	20	23303159	26851
Hs.chr20.14	20	13682457	C20orf7	20	13713596	31139
Hs.chr20.15	20	44250574	CDH22	20	44235779	14795
Hs.chr20.16	20	53961849	CBLN4	20	54005904	44055
Hs.chr20.17	20	42071602	TOX2	20	41978221	93381
Hs.chr20.18	20	52144665	CYP24A1	20	52203395	58730
Hs.chr20.2	20	3499949	GFRA4	20	3587939	87990
Hs.chr20.3	20	42884987	YWHAB	20	42947731	62744
Hs.chr20.4	20	7644266	HAO1	20	7811630	167364
Hs.chr20.5	20	50487895	ZFP64	20	50133957	353938
Hs.chr20.6	20	2201752	TGM3	20	2224647	22895
Hs.chr20.7	20	42071642	TOX2	20	41978221	93421
Hs.chr20.8	20	32638405	PIGU	20	32612007	26398
Hs.chr20.9	20	44250535	CDH22	20	44235779	14756
Hs.chr21.1	21	40745712	DSCAM	21	40306831	438881
Hs.chr21.10	21	40645825	DSCAM	21	40306831	338994
Hs.chr21.11	21	29462988	C21orf7	21	29380053	82935
Hs.chr21.2	21	34821896	DSCR1	21	34810656	11240
Hs.chr21.3	21	37833305	KCNJ6	21	37918656	85351
Hs.chr21.4	21	27432265	ADAMTS5	21	27212112	220153
Hs.chr21.5	21	18002245	C21orf91	21	18083163	80918
Hs.chr21.6	21	29462961	C21orf7	21	29380053	82908
Hs.chr21.7	21	23321506	NCAM2	21	21574767	1746739
Hs.chr21.8	21	23321467	NCAM2	21	21574767	1746700
Hs.chr21.9	21	40665720	DSCAM	21	40306831	358889
Hs.chr22.1	22	33288771	ISX	22	33792129	503358
Hs.chr22.2	22	14712916	OR11H1	22	14828824	115908
Hs.chr3.1	3	40273889	EIF1B	3	40326177	52288
Hs.chr3.10	3	120125213	IGSF11	3	120103691	21522
Hs.chr3.11	3	88622699	C3orf38	3	88281583	341116
Hs.chr3.12	3	161175321	IL12A	3	161189323	14002
Hs.chr3.13	3	193544508	FGF12	3	193342992	201516
Hs.chr3.14	3	132158654	ASTE1	3	132215411	56757
Hs.chr3.15	3	7633820	GRM7	3	6878076	755744
Hs.chr3.16	3	68092050	FAM19A1	3	68138460	46410
Hs.chr3.17	3	77149731	ROBO2	3	77172627	22896
Hs.chr3.18	3	177087036	NAALADL2	3	176297261	789775
Hs.chr3.19	3	133748633	ACAD11	3	133759676	11043
Hs.chr3.2	3	60572272	FHIT	3	59712992	859280
Hs.chr3.20	3	44323290	C3orf23	3	44354637	31347
Hs.chr3.21	3	40217620	EIF1B	3	40326177	108557
Hs.chr3.22	3	98222450	EPHA6	3	98016311	206139
Hs.chr3.23	3	138126385	FNDC6	3	138159397	33012
Hs.chr3.24	3	39198311	CMYA1	3	39199711	1400
Hs.chr3.25	3	170964631	MYNN	3	170973547	8916
Hs.chr3.26	3	143748551	PLS1	3	143825034	76483
Hs.chr3.27	3	97513841	EPHA6	3	98016311	502470
Hs.chr3.28	3	31013587	GADL1	3	30742696	270891
Hs.chr3.29	3	119530297	IGSF11	3	120103691	573394
Hs.chr3.3	3	60115019	FHIT	3	59712992	402027
Hs.chr3.30	3	111383614	DPPA4	3	110527893	855721
Hs.chr3.31	3	132158696	ASTE1	3	132215411	56715
Hs.chr3.32	3	102579448	SENP7	3	102525807	53641
Hs.chr3.4	3	134091421	TMEM108	3	134239936	148515
Hs.chr3.5	3	15850229	ANKRD28	3	15683747	166482
Hs.chr3.6	3	174883193	NLGN1	3	174805083	78110
Hs.chr3.7	3	130737843	H1FOO	3	130744747	6904
Hs.chr3.8	3	164722365	SI	3	166179381	1457016
Hs.chr3.9	3	115868671	ZBTB20	3	115540230	328441
Hs.chr4.1	4	103988328	ZCD2	4	104009639	21311
Hs.chr4.10	4	24919653	ZCCHC4	4	24923504	3851
Hs.chr4.11	4	63105733	LPHN3	4	62045434	1060299
Hs.chr4.12	4	83803757	SCD5	4	83769717	34040
Hs.chr4.13	4	47850406	TEC	4	47832557	17849
Hs.chr4.14	4	114516606	CAMK2D	4	114593022	76416
Hs.chr4.15	4	170224879	SH3RF1	4	170251985	27106
Hs.chr4.16	4	169855467	PALLD	4	169654792	200675
Hs.chr4.17	4	34400576	CENTD1	4	35744017	1343441
Hs.chr4.18	4	109666769	RPL34	4	109761171	94402
Hs.chr4.19	4	93747301	GRID2	4	93444831	302470
Hs.chr4.2	4	143296286	INPP4B	4	143168636	127650
Hs.chr4.20	4	90181610	TIGD2	4	90252991	71381
Hs.chr4.21	4	140312077	ELF2	4	140198321	113756
Hs.chr4.22	4	5641486	EVC2	4	5595400	46086
Hs.chr4.23	4	45574812	GABRG1	4	45732543	157731
Hs.chr4.24	4	47648050	CNGA1	4	47632788	15262
Hs.chr4.25	4	130804594	C4orf33	4	130234290	570304
Hs.chr4.26	4	107941731	DKK2	4	108062418	120687
Hs.chr4.27	4	152029888	RPS3A	4	152240204	210316
Hs.chr4.28	4	144383264	USP38	4	144325548	57716
Hs.chr4.29	4	131290027	C4orf33	4	130234290	1055737
Hs.chr4.3	4	79969107	BMP2K	4	79916556	52551
Hs.chr4.30	4	103480197	SLC39A8	4	103401847	78350
Hs.chr4.31	4	15185756	FBXL5	4	15215252	29496
Hs.chr4.32	4	89699282	PIGY	4	89661199	38083
Hs.chr4.33	4	107762458	DKK2	4	108062418	299960
Hs.chr4.34	4	109666730	RPL34	4	109761171	94441
Hs.chr4.35	4	169855428	PALLD	4	169654792	200636
Hs.chr4.36	4	99765447	TSPAN5	4	99612435	153012
Hs.chr4.4	4	115790927	UGT8	4	115739060	51867
Hs.chr4.5	4	114628969	CAMK2D	4	114593022	35947
Hs.chr4.6	4	47764653	TXK	4	47762988	1665
Hs.chr4.7	4	144557487	GAB1	4	144477500	79987
Hs.chr4.8	4	89699320	PIGY	4	89661199	38121
Hs.chr4.9	4	72566256	GC	4	72826296	260040
Hs.chr5.1	5	170318604	RANBP17	5	170221616	96988
Hs.chr5.10	5	112623389	MCC	5	112385695	237694
Hs.chr5.11	5	29919119	CDH6	5	31229553	1310434
Hs.chr5.12	5	163551460	MAT2B	5	162862809	688651
Hs.chr5.13	5	173613609	CPEB4	5	173248795	364814
Hs.chr5.14	5	13026040	DNAH5	5	13743437	717397
Hs.chr5.15	5	32623042	SUB1	5	32621445	1597
Hs.chr5.16	5	128611620	ISOC1	5	128458343	153277
Hs.chr5.17	5	151104137	ATOX1	5	151106079	1942
Hs.chr5.18	5	52976907	NDUFS4	5	52892226	84681
Hs.chr5.19	5	12358434	CTNND2	5	11024952	1333482
Hs.chr5.2	5	86630673	RASA1	5	86599461	31212
Hs.chr5.20	5	50687832	ISL1	5	50714715	26883
Hs.chr5.21	5	134544415	PITX1	5	134391368	153047
Hs.chr5.22	5	81308390	ATG10	5	81303600	4790
Hs.chr5.23	5	105737317	EFNA5	5	106740489	1003172
Hs.chr5.24	5	19510334	CDH18	5	19508898	1436
Hs.chr5.25	5	2994650	C5orf38	5	2805262	189388
Hs.chr5.26	5	145835390	TCERG1	5	145807087	28303
Hs.chr5.27	5	60005600	DEPDC1B	5	59928496	77104
Hs.chr5.28	5	85198361	COX7C	5	85949477	751116
Hs.chr5.29	5	139201028	NRG2	5	139207444	6416
Hs.chr5.3	5	112961543	YTHDC2	5	112877309	84234
Hs.chr5.30	5	63151784	HTR1A	5	63292034	140250
Hs.chr5.31	5	138206225	LRRTM2	5	138236598	30373
Hs.chr5.32	5	90840791	ARRDC3	5	90700299	140492
Hs.chr5.33	5	134544376	PITX1	5	134391368	153008
Hs.chr5.34	5	134823477	C5orf20	5	134807816	15661
Hs.chr5.35	5	90840724	ARRDC3	5	90700299	140425
Hs.chr5.36	5	173613649	CPEB4	5	173248795	364854
Hs.chr5.37	5	19510301	CDH18	5	19508898	1403
Hs.chr5.4	5	139178492	PSD2	5	139155590	22902
Hs.chr5.5	5	119904331	PRR16	5	119828081	76250
Hs.chr5.6	5	115268713	AP3S1	5	115205239	63474
Hs.chr5.7	5	170434652	RANBP17	5	170221616	213036
Hs.chr5.8	5	112498329	MCC	5	112385695	112634
Hs.chr5.9	5	170330251	RANBP17	5	170221616	108635
Hs.chr6.1	6	152268897	ESR1	6	152170379	98518
Hs.chr6.10	6	166669066	SFT2D1	6	166653214	15852
Hs.chr6.11	6	72184004	OGFRL1	6	72055198	128806
Hs.chr6.12	6	123498312	TRDN	6	123579183	80871
Hs.chr6.13	6	136422005	FAM54A	6	136593861	171856
Hs.chr6.14	6	49208612	MUT	6	49506958	298346
Hs.chr6.15	6	104861639	HACE1	6	105282661	421022
Hs.chr6.16	6	137111231	PEX7	6	137185410	74179
Hs.chr6.17	6	68543828	BAI3	6	69401980	858152
Hs.chr6.18	6	66230489	EGFL11	6	66101527	128962
Hs.chr6.19	6	10886673	MAK	6	10870942	15731
Hs.chr6.2	6	161592977	PARK2	6	161688442	95465
Hs.chr6.20	6	57459174	PRIM2A	6	57287562	171612
Hs.chr6.21	6	68451436	BAI3	6	69401980	950544
Hs.chr6.22	6	168567807	SMOC2	6	168584680	16873
Hs.chr6.23	6	71011819	COL9A1	6	70982464	29355
Hs.chr6.24	6	57459062	PRIM2A	6	57287562	171500
Hs.chr6.25	6	66230530	EGFL11	6	66101527	129003
Hs.chr6.26	6	102326033	GRIK2	6	101953385	372648
Hs.chr6.27	6	64906855	PHF3	6	64403700	503155
Hs.chr6.28	6	10886636	MAK	6	10870942	15694
Hs.chr6.29	6	104861696	HACE1	6	105282661	420965
Hs.chr6.3	6	147016850	RAB32	6	146906522	110328
Hs.chr6.4	6	16877213	ATXN1	6	16407320	469893
Hs.chr6.5	6	110122109	KIAA0274	6	110119161	2948
Hs.chr6.6	6	149310053	UST	6	149110157	199896
Hs.chr6.7	6	169104537	THBS2	6	169357800	253263
Hs.chr6.8	6	73754275	C6orf148	6	73989988	235713
Hs.chr6.9	6	23944159	NRSN1	6	24234329	290170
Hs.chr7.1	7	30789730	INMT	7	30758276	31454
Hs.chr7.10	7	99822668	PILRA	7	99809004	13664
Hs.chr7.11	7	20515664	ABCB5	7	20653518	137854
Hs.chr7.12	7	3079862	CARD11	7	2912309	167553
Hs.chr7.13	7	14613049	DGKB	7	14153770	459279
Hs.chr7.14	7	19104714	TWIST1	7	19121633	16919
Hs.chr7.15	7	53235580	VSTM2	7	54577635	1342055
Hs.chr7.16	7	99000656	ZNF655	7	98993981	6675
Hs.chr7.17	7	111366904	DOCK4	7	111155566	211338
Hs.chr7.18	7	15394467	MEOX2	7	15617362	222895
Hs.chr7.19	7	150809038	RHEB	7	150794032	15006
Hs.chr7.2	7	137291173	CREB3L2	7	137210267	80906
Hs.chr7.20	7	110237891	IMMP2L	7	110090894	146997
Hs.chr7.21	7	114964671	TFEC	7	115362438	397767
Hs.chr7.22	7	36423008	ANLN	7	36395957	27051
Hs.chr7.23	7	98147315	NPTX2	7	98084540	62775
Hs.chr7.24	7	38170269	STARD3NL	7	38184376	14107
Hs.chr7.25	7	23868327	STK31	7	23716404	151923
Hs.chr7.26	7	152958408	DPP6	7	153380839	422431
Hs.chr7.27	7	3079911	CARD11	7	2912309	167602
Hs.chr7.28	7	38170306	STARD3NL	7	38184376	14070
Hs.chr7.29	7	53235543	VSTM2	7	54577635	1342092
Hs.chr7.3	7	24392289	NPY	7	24290332	101957
Hs.chr7.30	7	49547480	VWC2	7	49783798	236318
Hs.chr7.31	7	111366955	DOCK4	7	111155566	211389
Hs.chr7.32	7	3976688	SDK1	7	3307745	668943
Hs.chr7.33	7	38166121	STARD3NL	7	38184376	18255
Hs.chr7.4	7	113573478	FOXP2	7	113842288	268810
Hs.chr7.5	7	1887511	MAD1L1	7	1821956	65555
Hs.chr7.6	7	104909123	PUS7	7	104884194	24929
Hs.chr7.7	7	80338829	SEMA3C	7	80209791	129038
Hs.chr7.8	7	34097902	BMPER	7	33911048	186854
Hs.chr7.9	7	49547444	VWC2	7	49783798	236354
Hs.chr8.1	8	63116183	ASPH	8	62578374	537809
Hs.chr8.10	8	124790965	ANXA13	8	124762216	28749
Hs.chr8.11	8	18888802	SH2D4A	8	19215408	326606
Hs.chr8.12	8	139409814	COL22A1	8	139669661	259847
Hs.chr8.13	8	51649273	SNTG1	8	51469326	179947
Hs.chr8.14	8	95286391	GEM	8	95330663	44272
Hs.chr8.15	8	115205954	TRPS1	8	116493971	1288017
Hs.chr8.16	8	127221148	FAM84B	8	127633871	412723
Hs.chr8.17	8	92398952	SLC26A7	8	92184049	214903
Hs.chr8.18	8	141761175	PTK2	8	141737683	23492
Hs.chr8.19	8	32805487	FUT10	8	33347884	542397
Hs.chr8.2	8	11758449	CTSB	8	11737442	21007
Hs.chr8.20	8	83355090	SNX16	8	82874377	480713
Hs.chr8.21	8	6012995	MCPH1	8	6251530	238535
Hs.chr8.22	8	95881352	INTS8	8	95904710	23358
Hs.chr8.23	8	127380625	FAM84B	8	127633871	253246
Hs.chr8.24	8	24478475	ADAM7	8	24354484	123991
Hs.chr8.25	8	23426974	ENTPD4	8	23299386	127588
Hs.chr8.26	8	55617671	SEC11B	8	55597892	19779
Hs.chr8.27	8	50575842	C8orf22	8	50147466	428376
Hs.chr8.28	8	10022205	MSRA	8	9949188	73017
Hs.chr8.29	8	21121444	GFRA2	8	21593812	472368
Hs.chr8.3	8	127720817	FAM84B	8	127633871	86946
Hs.chr8.30	8	10022247	MSRA	8	9949188	73059
Hs.chr8.31	8	19086749	SH2D4A	8	19215408	128659
Hs.chr8.32	8	127221187	FAM84B	8	127633871	412684
Hs.chr8.33	8	24478513	ADAM7	8	24354484	124029
Hs.chr8.34	8	86687674	REXO1L3P	8	86754114	66440
Hs.chr8.35	8	127380586	FAM84B	8	127633871	253285
Hs.chr8.36	8	32805453	FUT10	8	33347884	542431
Hs.chr8.37	8	84216882	SNX16	8	82874377	1342505
Hs.chr8.38	8	4062995	CSMD1	8	2782790	1280205
Hs.chr8.39	8	23034880	TNFRSF10D	8	23049046	14166
Hs.chr8.4	8	57556102	PENK	8	57516071	40031
Hs.chr8.40	8	139409777	COL22A1	8	139669661	259884
Hs.chr8.5	8	124768885	ANXA13	8	124762216	6669
Hs.chr8.6	8	10284017	RP1L1	8	10501815	217798
Hs.chr8.7	8	61657880	RAB2A	8	61592316	65564
Hs.chr8.8	8	113041708	CSMD3	8	113304337	262629
Hs.chr8.9	8	120328533	MAL2	8	120289893	38640
Hs.chr9.1	9	5812809	KIAA1815	9	5755076	57733
Hs.chr9.10	9	93257955	NFIL3	9	93211148	46807
Hs.chr9.11	9	90174885	SPIN1	9	90193154	18269
Hs.chr9.12	9	73396832	TMEM2	9	73488102	91270
Hs.chr9.13	9	85991960	SLC28A3	9	86080192	88232
Hs.chr9.14	9	127927367	FAM125B	9	128128949	201582
Hs.chr9.2	9	96354428	FBP2	9	96360823	6395
Hs.chr9.3	9	124908629	STRBP	9	124926811	18182
Hs.chr9.4	9	127927330	FAM125B	9	128128949	201619
Hs.chr9.5	9	114997274	SLC31A1	9	115023663	26389
Hs.chr9.6	9	133913230	NTNG2	9	134026884	113654
Hs.chr9.7	9	35282000	UNC13B	9	35152006	129994
Hs.chr9.8	9	22671857	DMRTA1	9	22436840	235017
Hs.chr9.9	9	35894025	OR13J1	9	35859260	34765
Hs.chrX.1	X	49626488	CLCN5	X	49573965	52523
Hs.chrX.10	X	50590171	BMP15	X	50670524	80353
Hs.chrX.11	X	42732313	MAOA	X	43400353	668040
Hs.chrX.12	X	31135852	DMD	X	31047257	88595
Hs.chrX.13	X	83274814	RPS6KA6	X	83205640	69174
Hs.chrX.14	X	103936644	IL1RAPL2	X	103697652	238992
Hs.chrX.15	X	2244823	DHRSX	X	2147557	97266
Hs.chrX.16	X	34248299	FAM47A	X	34057794	190505
Hs.chrX.17	X	132849368	GPC3	X	132497439	351929
Hs.chrX.18	X	67313304	OPHN1	X	67178911	134393
Hs.chrX.19	X	125504709	WDR40B	X	125511050	6341
Hs.chrX.2	X	119284935	FAM70A	X	119276533	8402
Hs.chrX.20	X	5161108	NLGN4X	X	5818067	656959
Hs.chrX.21	X	84531249	POF1B	X	84419058	112191
Hs.chrX.22	X	96006900	RPA4	X	96025563	18663
Hs.chrX.23	X	93473401	FAM133A	X	92815861	657540
Hs.chrX.24	X	14118924	GEMIN8	X	13936319	182605
Hs.chrX.25	X	22829721	DDX53	X	22927999	98278
Hs.chrX.26	X	8721387	FAM9A	X	8718836	2551
Hs.chrX.27	X	80892754	SH3BGRL	X	80344098	548656
Hs.chrX.28	X	36498985	FAM47C	X	36936391	437406
Hs.chrX.29	X	28393655	IL1RAPL1	X	28515437	121782
Hs.chrX.3	X	5528642	NLGN4X	X	5818067	289425
Hs.chrX.30	X	84531290	POF1B	X	84419058	112232
Hs.chrX.31	X	151966551	PNMA3	X	151975530	8979
Hs.chrX.32	X	124742719	WDR40C	X	125126195	383476
Hs.chrX.33	X	5161145	NLGN4X	X	5818067	656922
Hs.chrX.34	X	93473431	FAM133A	X	92815861	657570
Hs.chrX.4	X	106884727	TSC22D3	X	106843107	41620
Hs.chrX.5	X	64662354	LAS1L	X	64649187	13167
Hs.chrX.6	X	151966590	PNMA3	X	151975530	8940
Hs.chrX.7	X	31303202	DMD	X	31047257	255945
Hs.chrX.8	X	8955586	FAM9B	X	8952273	3313
Hs.chrX.9	X	40706026	USP9X	X	40829832	123806
Hs.chrY.1	Y	2244823	SRY	Y	2714896	470073
