# Supplementary material for: An Abundant Evolutionarily Conserved CSB-PiggyBac Fusion Protein Expressed in Cockayne Syndrome
Source: PLoS Genet. 2008 Mar 21;4(3):e1000031. doi: 10.1371/journal.pgen.1000031 (PMC2268245; doi:10.1371/journal.pgen.1000031)
Supplement: Table S5 — L2L results comparing MER85-associated genes to the L2L microarray database, with P values corrected by random-data simulation. (0.17 MB XLS) [file pgen.1000031.s005.xls]

## Sheet: L2L MDB results
L2L database list	Actual matches to MER85 genes	Actual P value	Number of random-data simulations	Random data P values >= actual	Corrected list-specific P value	Number of lists analyzed in all random-data simulations	All-lists random data P values <= actual	Corrected all-lists P value	FDR
pod1_ko_dn	43	5.83615e-06	1000	0	0	957000	0	0	0
hsc_hsc_adult	18	0.000256384	1000	0	0	957000	92	9.61338e-05	0.0209572
diab_neph_dn	23	0.000467011	1000	0	0	957000	196	0.000204807	0.0297652
uvc_ttd_8hr_dn	13	0.000854854	1000	0	0	957000	353	0.000368861	0.0402059
ageing_lymph_dn	4	0.00139068	1000	0	0	957000	581	0.000607106	0.0529396
gh_autocrine_dn	10	0.0014668	1000	1	0.001	957000	593	0.000619645	0.0450275
stemcell_common_up	13	0.00153828	1000	2	0.002	957000	599	0.000625914	0.0389855
uvb_nhek1_c6	10	0.00273574	1000	3	0.003	957000	1136	0.00118704	0.0646938
uvc_xpcs_8hr_dn	22	0.00317266	1000	2	0.002	957000	1352	0.00141275	0.0684398
uvc_ttd_4hr_dn	17	0.0040191	1000	6	0.006	957000	1604	0.00167607	0.0730767
cmv_hcmv_6hrs_dn	6	0.00439201	1000	6	0.006	957000	1747	0.0018255	0.072356
cmv_uv-cmv_common_hcmv_6hrs_dn	4	0.0056826	1000	12	0.012	957000	2396	0.00250366	0.0909662
pod1_ko_most_dn	4	0.0056826	1000	9	0.009	957000	2396	0.00250366	0.0839688
hdaci_colon_sul24hrs_up	6	0.00571176	1000	8	0.008	957000	2429	0.00253814	0.0790449
uvc_low_all_dn	6	0.00571176	1000	6	0.006	957000	2429	0.00253814	0.0737753
uvc_ttd_all_dn	19	0.00589659	1000	8	0.008	957000	2465	0.00257576	0.0701894
baf57_bt549_up	14	0.00720323	1000	6	0.006	957000	2956	0.00308882	0.0792191
pod1_ko_most_up	4	0.00953207	1000	7	0.007	957000	4443	0.00464263	0.112455
bay_pbmc_2hr_up	17	0.00968432	1000	13	0.013	957000	4463	0.00466353	0.107016
uvb_nhek1_dn	15	0.00988492	1000	12	0.012	957000	4553	0.00475758	0.103715
uvc_xpcs_all_dn	23	0.0105405	1000	13	0.013	957000	4696	0.004907	0.101879
uvc_high_all_up	3	0.0112302	1000	8	0.008	957000	5363	0.00560397	0.111061
csb_reliable_dn	17	0.0121344	1000	15	0.015	957000	5681	0.00593626	0.112531
hsc_hsc_shared	11	0.0129558	1000	9	0.009	957000	5819	0.00608046	0.110462
dex_keratinocyte_4hr_up	3	0.0153498	1000	10	0.01	957000	7460	0.00779519	0.135948
bay_pbmc_4hr_up	15	0.0159815	1000	21	0.021	957000	7605	0.00794671	0.13326
uvc_low_c2_dn	3	0.0176871	1000	10	0.01	957000	8148	0.00851411	0.137487
uvc_ttd-xpcs_common_dn	9	0.0227797	1000	28	0.028	957000	10345	0.0108098	0.168324
hsc_hsc_fetal	11	0.022896	1000	23	0.023	957000	10395	0.0108621	0.163306
alzheimers_disease_dn	44	0.023996	1000	19	0.019	957000	11136	0.0116364	0.169115
gh_exogenous_middle_up	7	0.024107	1000	30	0.03	957000	11172	0.011674	0.164189
adr_res_xenografts_dn	2	0.0249264	1000	21	0.021	957000	11912	0.0124472	0.169594
fsh_granulosa_dn	6	0.0253056	1000	26	0.026	957000	12179	0.0127262	0.16814
lh_granulosa_dn	6	0.0253056	1000	26	0.026	957000	12179	0.0127262	0.163195
reovirus_hek293_up	13	0.0265288	1000	26	0.026	957000	12632	0.0131996	0.164429
hdaci_colon_sul48hrs_up	6	0.0267014	1000	33	0.033	957000	12869	0.0134472	0.162861
cmv-uv_hcmv_6hrs_dn	7	0.0290152	1000	38	0.038	957000	13665	0.014279	0.168261
aged_mouse_hippocampus_any_dn	4	0.0299023	1000	24	0.024	957000	13890	0.0145141	0.16653
calres_rhesus_dn	5	0.0302271	1000	36	0.036	957000	14106	0.0147398	0.164784
gn_camp_granulosa_dn	5	0.0302271	1000	31	0.031	957000	14106	0.0147398	0.160664
vegf_huvec_30min_up	3	0.0321777	1000	34	0.034	957000	15368	0.0160585	0.170769
adip_vs_fibro_dn	3	0.0356335	1000	38	0.038	957000	16759	0.017512	0.181791
hdaci_colon_sul12hrs_dn	3	0.0356335	1000	44	0.044	957000	16759	0.017512	0.177564
adipogenesis_hmsc_class5_up	2	0.0366939	1000	46	0.046	957000	18085	0.0188976	0.187258
cmv_hcmv_timecourse_all_dn	19	0.0388449	1000	38	0.038	957000	18803	0.0196479	0.190366
tgfb_hmvec_2hr_up	30	0.0411424	1000	37	0.037	957000	19677	0.0205611	0.194884
tgfb_hmvec_4hr_up	30	0.0411424	1000	37	0.037	957000	19677	0.0205611	0.190737
pubertal_mammary_4-5wks_up	12	0.0413665	1000	36	0.036	957000	19724	0.0206102	0.18721
uvc_high_all_dn	14	0.0452064	1000	46	0.046	957000	21422	0.0223845	0.199177
uvc_high_d8_dn	3	0.0470891	1000	47	0.047	957000	22403	0.0234096	0.204132
caries_pulp_dn	5	0.0472028	1000	54	0.054	957000	22564	0.0235778	0.201567
creb_brain_8wks_dn	4	0.0486118	1000	53	0.053	957000	22984	0.0240167	0.201371
cmv_hcmv_timecourse_12hrs_dn	2	0.0501512	1000	53	0.053	957000	24240	0.0253292	0.208368
sarcomas_schwannoma_up	2	0.0501512	1000	58	0.058	957000	24240	0.0253292	0.204509
tnfalpha_tgz_adip_dn	3	0.0512621	1000	49	0.049	957000	24841	0.0259572	0.205769
hsc_mature_adult	14	0.0516852	1000	48	0.048	957000	24902	0.0260209	0.202591
il2_pbmc_48hr_dn	12	0.053188	1000	60	0.06	957000	25592	0.0267419	0.204552
hdaci_colon_sul_up	7	0.0532571	1000	55	0.055	957000	25693	0.0268474	0.201819
microrna_mammal	32	0.0539994	1000	52	0.052	957000	26021	0.0271902	0.200931
mammary_dev_up	4	0.0549092	1000	58	0.058	957000	26276	0.0274566	0.199518
stemcell_embryonic_up	47	0.055089	1000	40	0.04	957000	26285	0.027466	0.196315
hdaci_colon_cursul_up	3	0.0556075	1000	44	0.044	957000	26811	0.0280157	0.197013
uvc_high_d6_dn	3	0.0556075	1000	49	0.049	957000	26811	0.0280157	0.193886
ageing_brain_dn	7	0.0572233	1000	61	0.061	957000	27083	0.0282999	0.192793
aom-dss_colon_10wks_up	2	0.057443	1000	57	0.057	957000	28086	0.029348	0.196857
tpa_resist_early_up	3	0.0601221	1000	61	0.061	957000	28953	0.0302539	0.199859
pubertal_mammary_3-4wks_up	10	0.0623274	1000	77	0.077	957000	29600	0.03093	0.201276
idx_tsa_dn_cluster3	5	0.0629928	1000	53	0.053	957000	29750	0.0310867	0.199321
jnk_dn	3	0.0648023	1000	68	0.068	957000	30790	0.0321735	0.203299
tafi_kd_up	2	0.0650749	1000	90	0.09	957000	32121	0.0335643	0.209057
uvc_high_d1_dn	2	0.0650749	1000	62	0.062	957000	32121	0.0335643	0.206113
creb_brain_8wks_up	5	0.0688406	1000	62	0.062	957000	33516	0.0350219	0.212077
dox_resist_gastric_dn	2	0.0730223	1000	75	0.075	957000	35970	0.0375862	0.224487
p53genes_all	2	0.0730223	1000	68	0.068	957000	35970	0.0375862	0.221454
hdaci_colon_cur_dn	3	0.0797991	1000	85	0.085	957000	39153	0.0409122	0.237836
hdaci_colon_sul16hrs_up	3	0.0797991	1000	79	0.079	957000	39153	0.0409122	0.234707
human_tissue_pancreas	3	0.0797991	1000	91	0.091	957000	39153	0.0409122	0.231659
stress_genotoxic_specific_up	3	0.0797991	1000	70	0.07	957000	39153	0.0409122	0.228689
scw_joint_24hrs_dn	2	0.0812612	1000	91	0.091	957000	40838	0.0426729	0.235511
uvb_nhek3_c3	2	0.0812612	1000	74	0.074	957000	40838	0.0426729	0.232568
mouse_tissue_salivary	1	0.0819551	1000	74	0.074	957000	41512	0.0433772	0.233487
tpa_sens_late_dn	11	0.0838207	1000	72	0.072	957000	41873	0.0437544	0.232646
adip_vs_preadip_dn	3	0.0851032	1000	78	0.078	957000	42837	0.0447618	0.235134
nf90_dn	3	0.0851032	1000	72	0.072	957000	42837	0.0447618	0.232335
gh_exogenous_any_up	10	0.0878348	1000	90	0.09	957000	43323	0.0452696	0.232206
rett_up	3	0.0905528	1000	98	0.098	957000	46217	0.0482936	0.244837
pod1_ko_up	15	0.0944521	1000	95	0.095	957000	47115	0.049232	0.246726
heatshock_hela_4hr_dn	30	0.0961856	1000	94	0.094	957000	47778	0.0499248	0.247355
uvb_nhek2_dn	5	0.0986838	1000	101	0.101	957000	49799	0.0520366	0.254921
adip_diff_cluster2	3	0.101871	1000	91	0.091	957000	50963	0.0532529	0.257981
pubertal_mammary	29	0.1032	1000	121	0.121	957000	51173	0.0534723	0.256197
ageing_kidney_dn	6	0.106099	1000	109	0.109	957000	52037	0.0543751	0.257691
uvc_low_c3_dn	2	0.107506	1000	114	0.114	957000	53324	0.05572	0.261225
hsc_lateprogenitors_shared	17	0.107509	1000	106	0.106	957000	53324	0.05572	0.258446
gamma-uv_fibro_dn	3	0.10773	1000	117	0.117	957000	53962	0.0563866	0.258785
bleo_human_lymph_low_24hrs_up	1	0.107753	1000	92	0.092	957000	56734	0.0592832	0.269244
uvc_high_b4_up	1	0.107753	1000	105	0.105	957000	56734	0.0592832	0.266469
cmv_hcmv_timecourse_20hrs_up	5	0.109867	1000	94	0.094	957000	57068	0.0596322	0.265302
bay_pbmc_6hr_up	11	0.116339	1000	116	0.116	957000	59145	0.0618025	0.272181
il2_pbmc_6hr_up	12	0.117758	1000	105	0.105	957000	60171	0.0628746	0.274133
hsc_lateprogenitors_adult	17	0.119108	1000	110	0.11	957000	60404	0.0631181	0.27247
uvb_nhek3_c8	4	0.119638	1000	110	0.11	957000	60753	0.0634828	0.271358
hsc_lateprogenitors_fetal	17	0.120823	1000	116	0.116	957000	61747	0.0645214	0.27312
ageing_kidney_specific_dn	6	0.123039	1000	124	0.124	957000	62306	0.0651055	0.272942
cmv_hcmv_timecourse_48hrs_up	4	0.124458	1000	113	0.113	957000	62814	0.0656364	0.272547
bleo_human_lymph_high_4hrs_up	2	0.126072	1000	137	0.137	957000	65475	0.0684169	0.281413
gh_exogenous_early_up	2	0.126072	1000	146	0.146	957000	65475	0.0684169	0.278783
hdaci_colon_sul12hrs_up	2	0.126072	1000	115	0.115	957000	65475	0.0684169	0.276202
uvb_nhek1_c2	2	0.126072	1000	130	0.13	957000	65475	0.0684169	0.273668
heatshock_hela_30min_up	1	0.132825	1000	118	0.118	957000	70325	0.0734848	0.291267
human_tissue_prostate	1	0.132825	1000	144	0.144	957000	70325	0.0734848	0.288643
mouse_tissue_adrenal	1	0.132825	1000	135	0.135	957000	70325	0.0734848	0.286066
p53genes_arrest	1	0.132825	1000	122	0.122	957000	70325	0.0734848	0.283534
baf57_bt549_dn	13	0.133127	1000	150	0.15	957000	70452	0.0736176	0.281555
dnmt1_ko_up	4	0.134337	1000	147	0.147	957000	71543	0.0747576	0.283429
4nqo_unique_fibro_up	2	0.13562	1000	141	0.141	957000	72509	0.075767	0.284779
microrna_human	50	0.138355	1000	122	0.122	957000	73269	0.0765611	0.285305
adip_diff_up	4	0.139393	1000	131	0.131	957000	74629	0.0779822	0.288138
senescence_hff_up	8	0.139566	1000	123	0.123	957000	74754	0.0781129	0.286195
il2_pbmc_4hr_up	11	0.1423	1000	122	0.122	957000	75034	0.0784054	0.284873
brg1_alab_up	3	0.145396	1000	142	0.142	957000	77069	0.0805319	0.290181
tpa_resist_middle_up	3	0.145396	1000	140	0.14	957000	77069	0.0805319	0.287802
hsc_lthsc_fetal	9	0.151208	1000	171	0.171	957000	78402	0.0819248	0.2904
hsc_lthsc_shared	9	0.151208	1000	171	0.171	957000	78402	0.0819248	0.288058
scw_joint_4hrs_up	6	0.152678	1000	138	0.138	957000	79183	0.0827409	0.2886
uvb_nhek1_up	8	0.155208	1000	139	0.139	957000	81067	0.0847095	0.293122
cmv_hcmv_timecourse_30min_dn	1	0.157194	1000	152	0.152	957000	84675	0.0884796	0.303757
et743pt650_colonca_up	1	0.157194	1000	165	0.165	957000	84675	0.0884796	0.301384
hdaci_colon_cur16hrs_up	1	0.157194	1000	124	0.124	957000	84675	0.0884796	0.299047
hdaci_colon_tsa48hrs_dn	1	0.157194	1000	148	0.148	957000	84675	0.0884796	0.296747
mms_mouse_lymph_low_4hrs_up	1	0.157194	1000	152	0.152	957000	84675	0.0884796	0.294482
paclitaxel_probcell_up	1	0.157194	1000	148	0.148	957000	84675	0.0884796	0.292251
pgj2_up	1	0.157194	1000	133	0.133	957000	84675	0.0884796	0.290054
ras-grf1_ko_up	1	0.157194	1000	139	0.139	957000	84675	0.0884796	0.287889
uvb_nhek4_24hrs_up	1	0.157194	1000	159	0.159	957000	84675	0.0884796	0.285756
brca_prognosis_neg	5	0.160174	1000	149	0.149	957000	85954	0.0898161	0.28794
csb_robust_up	4	0.160342	1000	169	0.169	957000	86464	0.090349	0.287534
calres_presenillin_ko_hippocampus_up	5	0.164732	1000	178	0.178	957000	87073	0.0909854	0.287461
adip_human_dn	2	0.165121	1000	166	0.166	957000	88712	0.092698	0.290765
vegf_hmmec_6hrs_up	3	0.165629	1000	184	0.184	957000	89810	0.0938454	0.292261
bay_pbmc_48hr_dn	7	0.165684	1000	161	0.161	957000	89966	0.0940084	0.290693
fsh_granulosa_up	4	0.165751	1000	169	0.169	957000	90273	0.0943292	0.28963
tgfb_mammary_dn	4	0.165751	1000	171	0.171	957000	90273	0.0943292	0.287605
bap_hepg2_up	3	0.172549	1000	167	0.167	957000	91692	0.0958119	0.290097
heatshock_hela_2hr_up	5	0.174001	1000	154	0.154	957000	92079	0.0962163	0.289312
idx_tsa_dn_cluster4	2	0.175188	1000	180	0.18	957000	92779	0.0969478	0.289515
arthritis_mouse_il1ko_dn	5	0.178708	1000	171	0.171	957000	94088	0.0983156	0.291603
csb_robust_dn	5	0.178708	1000	172	0.172	957000	94088	0.0983156	0.289632
adipocyte_brca_dn	1	0.180877	1000	180	0.18	957000	99689	0.104168	0.304814
cis_resist_gastric_dn	1	0.180877	1000	181	0.181	957000	99689	0.104168	0.302782
cmv_hcmv_timecourse_6hrs_up	1	0.180877	1000	180	0.18	957000	99689	0.104168	0.300777
hdaci_colon_sul2hrs_up	1	0.180877	1000	187	0.187	957000	99689	0.104168	0.298798
heatshock_old_dn	1	0.180877	1000	177	0.177	957000	99689	0.104168	0.296845
human_tissue_spleen	1	0.180877	1000	174	0.174	957000	99689	0.104168	0.294918
uvc_high_b2_up	1	0.180877	1000	177	0.177	957000	99689	0.104168	0.293015
microrna_vertebrate	6	0.180936	1000	160	0.16	957000	99689	0.104168	0.291137
hsc_mature_shared	9	0.181851	1000	178	0.178	957000	99806	0.10429	0.289622
lh_granulosa_up	4	0.182351	1000	185	0.185	957000	100405	0.104916	0.289516
cmv_hcmv_timecourse_6hrs_dn	3	0.186625	1000	188	0.188	957000	102454	0.107057	0.293566
gn_camp_granulosa_up	3	0.186625	1000	197	0.197	957000	102454	0.107057	0.291732
dac_panc_up	14	0.186931	1000	180	0.18	957000	102525	0.107132	0.290121
uvb_nhek4_6hrs_up	2	0.195591	1000	201	0.201	957000	106845	0.111646	0.300479
hsc_mature_fetal	11	0.196458	1000	173	0.173	957000	107002	0.11181	0.299074
gh_ghrhr_ko_24hrs_up	6	0.202294	1000	197	0.197	957000	109234	0.114142	0.303451
tpa_sens_early_dn	11	0.202324	1000	214	0.214	957000	109234	0.114142	0.301612
fsh_rat_granulosa_up	1	0.203895	1000	193	0.193	957000	112425	0.117476	0.308553
mouse_tissue_eye	1	0.203895	1000	202	0.202	957000	112425	0.117476	0.306705
atria_up	8	0.206678	1000	217	0.217	957000	114457	0.1196	0.31039
heat_glioblastoma_up	3	0.208258	1000	211	0.211	957000	115146	0.12032	0.310411
brca1_overexp_prostate_dn	4	0.211137	1000	205	0.205	957000	115806	0.121009	0.310354
et743_hela_up	3	0.21559	1000	220	0.22	957000	116476	0.12171	0.310324
aged_mouse_hippocampus_multi_dn	1	0.226266	1000	201	0.201	957000	125951	0.13161	0.333617
brca2kd_dn	1	0.226266	1000	240	0.24	957000	125951	0.13161	0.331688
cis_res_xenografts_up	1	0.226266	1000	246	0.246	957000	125951	0.13161	0.329782
hdaci_colon_cur30min_dn	1	0.226266	1000	234	0.234	957000	125951	0.13161	0.327898
hdaci_colon_tsa24hrs_dn	1	0.226266	1000	225	0.225	957000	125951	0.13161	0.326034
mouse_tissue_placenta	1	0.226266	1000	222	0.222	957000	125951	0.13161	0.324192
pt650_colonca_dn	1	0.226266	1000	215	0.215	957000	125951	0.13161	0.322371
shh_up	1	0.226266	1000	229	0.229	957000	125951	0.13161	0.32057
tnfalpha_adip_up	1	0.226266	1000	221	0.221	957000	125951	0.13161	0.318789
uvb_nhek4_1hr_up	1	0.226266	1000	220	0.22	957000	125951	0.13161	0.317028
bleo_mouse_lymph_high_24hrs_dn	2	0.226675	1000	235	0.235	957000	127987	0.133738	0.320383
stress_arsenic_specific_up	6	0.229045	1000	220	0.22	957000	128663	0.134444	0.320315
nab_lung_dn	3	0.230409	1000	244	0.244	957000	129403	0.135217	0.320406
uvc_xpcs_4hr_dn	9	0.235951	1000	241	0.241	957000	130668	0.136539	0.32179
adip_diff_cluster3	2	0.237118	1000	233	0.233	957000	133157	0.13914	0.326156
dex_keratinocyte_4hr_dn	2	0.237118	1000	224	0.224	957000	133157	0.13914	0.324412
zmpste24_ko_dn	2	0.237118	1000	240	0.24	957000	133157	0.13914	0.322686
vegf_hmmec_3hrs_up	3	0.237888	1000	240	0.24	957000	134197	0.140227	0.323486
vegf_hmmec_all_up	4	0.241079	1000	249	0.249	957000	134872	0.140932	0.323402
ageing_brain_up	8	0.244236	1000	245	0.245	957000	135176	0.14125	0.322434
hdaci_colon_tsa_dn	3	0.245406	1000	247	0.247	957000	136517	0.142651	0.323937
gh_ghrhr_ko_6hrs_dn	2	0.247586	1000	254	0.254	957000	138611	0.144839	0.327201
uvc_high_d2_dn	2	0.247586	1000	247	0.247	957000	138611	0.144839	0.325515
adipocyte_brca_up	1	0.248008	1000	241	0.241	957000	142472	0.148874	0.332866
hdaci_colon_cur16hrs_dn	1	0.248008	1000	250	0.25	957000	142472	0.148874	0.331168
p21_any_up	1	0.248008	1000	254	0.254	957000	142472	0.148874	0.329487
sarcomas_liposarcoma_up	1	0.248008	1000	260	0.26	957000	142472	0.148874	0.327823
scar_fibro_up	1	0.248008	1000	240	0.24	957000	142472	0.148874	0.326175
brca_er_neg	31	0.249386	1000	232	0.232	957000	143348	0.149789	0.32654
tnfalpha_adip_dn	3	0.252962	1000	254	0.254	957000	145166	0.151689	0.329036
dixoin_pbmnc_dn	4	0.253318	1000	232	0.232	957000	145430	0.151964	0.328003
tpa_resist_late_up	2	0.258067	1000	235	0.235	957000	147769	0.154409	0.331636
rb_ko_dn	4	0.259485	1000	244	0.244	957000	148339	0.155004	0.331283
uvb_scc_up	4	0.265681	1000	248	0.248	957000	150214	0.156963	0.333834
alzheimers_incipient_dn	6	0.266294	1000	291	0.291	957000	150347	0.157102	0.332508
hypoxia_normal_up	8	0.267775	1000	292	0.292	957000	150701	0.157472	0.331681
cmv_hcmv_timecourse_all_up	16	0.268382	1000	269	0.269	957000	151743	0.158561	0.332369
hif1_targets	2	0.268553	1000	264	0.264	957000	155356	0.162336	0.338654
oldonly_fibro_dn	2	0.268553	1000	265	0.265	957000	155356	0.162336	0.337041
4nqo_esr_old_unreg	1	0.26914	1000	261	0.261	957000	162355	0.16965	0.350556
ad12_any_up	1	0.26914	1000	259	0.259	957000	162355	0.16965	0.348903
adipogenesis_hmsc_class2_up	1	0.26914	1000	262	0.262	957000	162355	0.16965	0.347265
aged_mouse_retina_any_dn	1	0.26914	1000	256	0.256	957000	162355	0.16965	0.345642
bleo_mouse_lymph_high_4hrs_up	1	0.26914	1000	263	0.263	957000	162355	0.16965	0.344034
cmv_hcmv_timecourse_10hrs_up	1	0.26914	1000	266	0.266	957000	162355	0.16965	0.342442
gamma_unique_fibro_up	1	0.26914	1000	277	0.277	957000	162355	0.16965	0.340863
human_tissue_kidney	1	0.26914	1000	266	0.266	957000	162355	0.16965	0.3393
sarcomas_schwannoma_dn	1	0.26914	1000	293	0.293	957000	162355	0.16965	0.337751
sarcomas_synovial_up	1	0.26914	1000	275	0.275	957000	162355	0.16965	0.336215
tgfbeta_c4_up	1	0.26914	1000	261	0.261	957000	162355	0.16965	0.334694
rb_ko_up	4	0.271903	1000	267	0.267	957000	162864	0.170182	0.334231
alk1_hmvec_2hr_up	11	0.27465	1000	290	0.29	957000	163285	0.170622	0.333592
alk1_hmvec_4hr_up	11	0.27465	1000	290	0.29	957000	163285	0.170622	0.332103
uvb_nhek3_c5	2	0.279036	1000	262	0.262	957000	165680	0.173124	0.335477
tpa_sens_middle_dn	11	0.281301	1000	272	0.272	957000	166178	0.173645	0.334996
rcc_nl_up	17	0.281578	1000	272	0.272	957000	166249	0.173719	0.333663
lvad_heartfailure_up	4	0.284418	1000	315	0.315	957000	168347	0.175911	0.336392
nova2_ko_splicing	2	0.289507	1000	303	0.303	957000	170220	0.177868	0.338649
bcrabl_hl60_affy_up	1	0.289677	1000	290	0.29	957000	172928	0.180698	0.342541
dex_keratinocyte_1hr_dn	1	0.289677	1000	301	0.301	957000	172928	0.180698	0.341058
hdaci_colon_cur24hrs_dn	1	0.289677	1000	281	0.281	957000	172928	0.180698	0.339588
stress_p53_specific_up	1	0.289677	1000	288	0.288	957000	172928	0.180698	0.33813
tsadac_rkoexp_up	1	0.289677	1000	294	0.294	957000	172928	0.180698	0.336685
uvb_nhek3_all	14	0.290101	1000	289	0.289	957000	173023	0.180797	0.335437
cmv_24hrs_dn	3	0.291149	1000	310	0.31	957000	173871	0.181683	0.335652
brca1_overexp_up	6	0.295155	1000	307	0.307	957000	174982	0.182844	0.336372
gh_ghrhr_ko_6hrs_up	3	0.298842	1000	310	0.31	957000	175999	0.183907	0.336905
hdaci_colon_cluster6	2	0.299959	1000	304	0.304	957000	177491	0.185466	0.33834
hdaci_colon_cur24hrs_up	2	0.299959	1000	304	0.304	957000	177491	0.185466	0.33693
et743_sarcoma_dn	9	0.302573	1000	317	0.317	957000	177738	0.185724	0.335999
vhl_rcc_up	4	0.30334	1000	306	0.306	957000	178055	0.186055	0.335207
il1_cornea_up	3	0.306546	1000	315	0.315	957000	178919	0.186958	0.335448
cantharidin_up	1	0.309638	1000	298	0.298	957000	185441	0.193773	0.346251
heatshock_old_up	1	0.309638	1000	276	0.276	957000	185441	0.193773	0.344837
middleage_up	1	0.309638	1000	328	0.328	957000	185441	0.193773	0.343436
mouse_tissue_kidney	1	0.309638	1000	300	0.3	957000	185441	0.193773	0.342045
tsadac_hypermeth_hyperac_ovca_up	1	0.309638	1000	320	0.32	957000	185441	0.193773	0.340666
uvb_nhek3_c4	1	0.309638	1000	326	0.326	957000	185441	0.193773	0.339298
uvc_low_c1_dn	1	0.309638	1000	323	0.323	957000	185441	0.193773	0.337941
vlb_res_xenografts_up	1	0.309638	1000	319	0.319	957000	185441	0.193773	0.336594
hypoxia_reg_up	2	0.310385	1000	300	0.3	957000	187109	0.195516	0.338274
il2_pbmc_24hr_dn	12	0.31178	1000	297	0.297	957000	187586	0.196015	0.337796
igf_vs_pdgf_up	3	0.314257	1000	307	0.307	957000	188757	0.197238	0.338566
cmv_hcmv_timecourse_20hrs_dn	2	0.320778	1000	314	0.314	957000	191072	0.199657	0.341375
hdaci_colon_but48hrs_dn	4	0.322391	1000	324	0.324	957000	192572	0.201225	0.342711
bay_pbmc_24hr_dn	5	0.324787	1000	331	0.331	957000	193031	0.201704	0.342191
alk5_hmvec_2hr_dn	4	0.328761	1000	319	0.319	957000	193713	0.202417	0.342069
alk5_hmvec_4hr_dn	4	0.328761	1000	319	0.319	957000	193713	0.202417	0.340748
hbx_hcc_up	1	0.329037	1000	319	0.319	957000	199138	0.208086	0.348944
hbx_nl_dn	1	0.329037	1000	327	0.327	957000	199138	0.208086	0.347607
hdaci_colon_cur12hrs_up	1	0.329037	1000	333	0.333	957000	199138	0.208086	0.34628
sarcomas_histiocytoma_up	1	0.329037	1000	341	0.341	957000	199138	0.208086	0.344963
sarcomas_synovial_dn	1	0.329037	1000	302	0.302	957000	199138	0.208086	0.343657
uvb_nhek1_c3	1	0.329037	1000	339	0.339	957000	199138	0.208086	0.34236
human_tissue_liver	2	0.331131	1000	318	0.318	957000	201331	0.210377	0.344829
ribavirin_rsv_dn	2	0.331131	1000	323	0.323	957000	201331	0.210377	0.343537
rb_creko_up	7	0.332055	1000	322	0.322	957000	201639	0.210699	0.342779
gh_autocrine_up	6	0.339452	1000	337	0.337	957000	202786	0.211898	0.343447
cmv_hcmv_timecourse_14hrs_dn	2	0.341438	1000	320	0.32	957000	204734	0.213933	0.345462
cited1_ko_wt_up	1	0.347892	1000	358	0.358	957000	213264	0.222846	0.358528
cmv_hcmv_timecourse_8hrs_dn	1	0.347892	1000	337	0.337	957000	213264	0.222846	0.35721
cortex_enrichment_early_up	1	0.347892	1000	355	0.355	957000	213264	0.222846	0.355901
dsrna_dn	1	0.347892	1000	356	0.356	957000	213264	0.222846	0.354602
fsh_human_granulosa_up	1	0.347892	1000	358	0.358	957000	213264	0.222846	0.353313
hbx_hep_dn	1	0.347892	1000	344	0.344	957000	213264	0.222846	0.352033
pituitary_fetal_up	1	0.347892	1000	322	0.322	957000	213264	0.222846	0.350762
tsadac_rkosilent_up	1	0.347892	1000	370	0.37	957000	213264	0.222846	0.3495
ventricle_up	7	0.350197	1000	355	0.355	957000	213803	0.22341	0.349128
aged_mouse_hippocampus_any_up	2	0.351695	1000	375	0.375	957000	216082	0.225791	0.351589
dac_panc50_up	2	0.351695	1000	342	0.342	957000	216082	0.225791	0.350338
igf_vs_pdgf_dn	2	0.351695	1000	371	0.371	957000	216082	0.225791	0.349095
cmv_hcmv_timecourse_18hrs_up	3	0.352805	1000	359	0.359	957000	217167	0.226925	0.349608
wnt3a_mammary_dn	3	0.352805	1000	367	0.367	957000	217167	0.226925	0.348377
et743_sarcoma_24hrs_dn	4	0.35429	1000	402	0.402	957000	217639	0.227418	0.34791
hdaci_colon_sul24hrs_dn	4	0.35429	1000	350	0.35	957000	217639	0.227418	0.346693
senescence_hela_up	6	0.354386	1000	357	0.357	957000	217786	0.227572	0.345718
insulin_adip_insens_dn	1	0.366216	1000	368	0.368	957000	224827	0.234929	0.355656
tsa_hepatoma_cancer_dn	1	0.366216	1000	379	0.379	957000	224827	0.234929	0.354426
tsa_rko_up	1	0.366216	1000	360	0.36	957000	224827	0.234929	0.353204
tpa_resist_middle_dn	4	0.36706	1000	376	0.376	957000	225428	0.235557	0.352931
il1_cornea_dn	3	0.368165	1000	346	0.346	957000	225824	0.235971	0.35234
fsh_ovary_mcv152_dn	2	0.372033	1000	387	0.387	957000	228636	0.238909	0.35551
ni2_mouse_dn	2	0.372033	1000	387	0.387	957000	228636	0.238909	0.354301
aom-dss_colon_5wks_up	3	0.375821	1000	391	0.391	957000	230346	0.240696	0.35574
irs1_ko_adip_dn	4	0.379814	1000	408	0.408	957000	231006	0.241386	0.355554
tafi_kd_dn	2	0.382106	1000	386	0.386	957000	232606	0.243057	0.356812
bap_mcf7_dn	3	0.383458	1000	363	0.363	957000	233655	0.244154	0.357218
tpa_resist_early_dn	3	0.383458	1000	395	0.395	957000	233655	0.244154	0.356023
bcrabl_hl60_cdna_up	1	0.384026	1000	409	0.409	957000	239380	0.250136	0.363531
cisplatin_probcell_up	1	0.384026	1000	382	0.382	957000	239380	0.250136	0.362323
cmv_hcmv_timecourse_10hrs_dn	1	0.384026	1000	396	0.396	957000	239380	0.250136	0.361123
esr_fibroblast_dn	1	0.384026	1000	368	0.368	957000	239380	0.250136	0.359931
tgfbeta_c1_up	1	0.384026	1000	390	0.39	957000	239380	0.250136	0.358747
tsadac_hypermeth_ovca_up	1	0.384026	1000	399	0.399	957000	239380	0.250136	0.357571
vegf_huvec_up	1	0.384026	1000	380	0.38	957000	239380	0.250136	0.356403
bay_pbmc_4hr_dn	7	0.386734	1000	391	0.391	957000	239759	0.250532	0.355804
uv-cmv_unique_hcmv_6hrs_dn	3	0.391074	1000	410	0.41	957000	240946	0.251772	0.356405
5azac-tsa_hepg2_dn	42	0.394985	1000	407	0.407	957000	243418	0.254355	0.358896
et743_sarcoma_72hrs_dn	7	0.395891	1000	420	0.42	957000	243853	0.25481	0.358378
stemcell_neural_up	53	0.396619	1000	379	0.379	957000	243906	0.254865	0.357303
prmt5_kd_up	6	0.399368	1000	428	0.428	957000	245550	0.256583	0.358558
bcnu_glioma_mgmt_48hrs_up	1	0.401335	1000	391	0.391	957000	251237	0.262526	0.365691
hbx_hep_up	1	0.401335	1000	402	0.402	957000	251237	0.262526	0.364526
scchn_hpvpos_dn	1	0.401335	1000	410	0.41	957000	251237	0.262526	0.363369
tpa_skin_dn	1	0.401335	1000	389	0.389	957000	251237	0.262526	0.362219
et743_sarcoma_48hrs_dn	6	0.404364	1000	421	0.421	957000	252568	0.263916	0.362989
hdaci_colon_sul_dn	6	0.409358	1000	385	0.385	957000	254100	0.265517	0.364043
hpv31_up	2	0.411887	1000	409	0.409	957000	257105	0.268657	0.367193
idx_tsa_dn_cluster5	2	0.411887	1000	391	0.391	957000	257105	0.268657	0.366046
uvc_high_d3_dn	2	0.411887	1000	442	0.442	957000	257105	0.268657	0.364905
vhl_normal_up	13	0.417387	1000	431	0.431	957000	258038	0.269632	0.365092
cortex_enrichment_late_up	1	0.418158	1000	417	0.417	957000	263061	0.274881	0.371047
cox2_ko_cortex_dn	1	0.418158	1000	390	0.39	957000	263061	0.274881	0.369901
brca_brca1_neg	5	0.419226	1000	425	0.425	957000	263231	0.275059	0.369002
hdaci_colon_but_dn	7	0.427897	1000	424	0.424	957000	266034	0.277987	0.371787
but_tsa_up	1	0.434508	1000	440	0.44	957000	272078	0.284303	0.379071
cmv_hcmv_timecourse_16hrs_dn	1	0.434508	1000	437	0.437	957000	272078	0.284303	0.377915
ribavirin_rsv_up	1	0.434508	1000	456	0.456	957000	272078	0.284303	0.376766
scchn_hpvneg_dn	1	0.434508	1000	452	0.452	957000	272078	0.284303	0.375625
uv_unique_fibro_up	1	0.434508	1000	411	0.411	957000	272078	0.284303	0.37449
hsc_lthsc_adult	9	0.436497	1000	424	0.424	957000	272556	0.284803	0.374018
stemcell_hematopoietic_up	40	0.441434	1000	439	0.439	957000	274812	0.28716	0.375981
cmvuv-cmv_common_hcmv_6hrs_up	1	0.450399	1000	472	0.472	957000	280269	0.292862	0.382299
senescence_rep-ind_up	1	0.450399	1000	464	0.464	957000	280269	0.292862	0.381158
uvc_high_d9_dn	1	0.450399	1000	454	0.454	957000	280269	0.292862	0.380023
uvc_low_all_up	1	0.450399	1000	441	0.441	957000	280269	0.292862	0.378896
aged_mouse_neocortex_dn	2	0.450444	1000	463	0.463	957000	280269	0.292862	0.377775
emt_dn	2	0.450444	1000	443	0.443	957000	280269	0.292862	0.37666
adip_diff_cluster1	2	0.459857	1000	438	0.438	957000	282855	0.295564	0.379018
lal_ko_3mo_up	2	0.459857	1000	459	0.459	957000	282855	0.295564	0.377906
aged_mouse_retina_any_up	1	0.465843	1000	464	0.464	957000	288391	0.301349	0.384176
cmv_hcmv_timecourse_18hrs_dn	1	0.465843	1000	464	0.464	957000	288391	0.301349	0.383056
dixoin_chloracne_pbmnc_up	1	0.465843	1000	464	0.464	957000	288391	0.301349	0.381942
uv_esr_old_unreg	1	0.465843	1000	467	0.467	957000	288391	0.301349	0.380835
adip_human_up	2	0.469176	1000	486	0.486	957000	290555	0.30361	0.382584
creb_brain_2wks_up	1	0.480853	1000	495	0.495	957000	294943	0.308195	0.387243
hdaci_colon_tsa2hrs_dn	1	0.480853	1000	502	0.502	957000	294943	0.308195	0.38613
tgfb_hmvec_4hr_dn	20	0.483086	1000	488	0.488	957000	295158	0.30842	0.385304
arthritis_mouse_htlv1_dn	4	0.485928	1000	518	0.518	957000	296041	0.309343	0.385353
uvb_nhek1_c1	2	0.487519	1000	467	0.467	957000	297861	0.311245	0.386617
brca1_sw480_up	1	0.495442	1000	488	0.488	957000	300852	0.31437	0.38939
hdaci_colon_tsabut_dn	1	0.495442	1000	489	0.489	957000	300852	0.31437	0.388287
werneronly_fibro_up	1	0.495442	1000	525	0.525	957000	300852	0.31437	0.38719
hsc_earlyprogenitors_fetal	12	0.503664	1000	502	0.502	957000	303351	0.316981	0.389306
hsc_earlyprogenitors_shared	12	0.503664	1000	502	0.502	957000	303351	0.316981	0.388213
hdaci_colon_sul48hrs_dn	2	0.50546	1000	525	0.525	957000	305153	0.318864	0.389425
htert_up	2	0.50546	1000	508	0.508	957000	305153	0.318864	0.388337
hdaci_colon_but24hrs_dn	3	0.508239	1000	492	0.492	957000	307102	0.320901	0.389729
hdaci_colon_cur_up	3	0.508239	1000	522	0.522	957000	307102	0.320901	0.388646
cited1_ko_het_up	1	0.50962	1000	499	0.499	957000	311573	0.325573	0.393212
hg_progeria_dn	1	0.50962	1000	473	0.473	957000	311573	0.325573	0.392126
idx_tsa_up_cluster1	1	0.50962	1000	502	0.502	957000	311573	0.325573	0.391046
p21_p53_middle_dn	1	0.50962	1000	526	0.526	957000	311573	0.325573	0.389972
prmt5_kd_dn	1	0.50962	1000	522	0.522	957000	311573	0.325573	0.388903
ras-grf1_ko_dn	1	0.50962	1000	496	0.496	957000	311573	0.325573	0.387841
ros_mouse_aorta_up	1	0.50962	1000	514	0.514	957000	311573	0.325573	0.386784
old_fibro_dn	4	0.509889	1000	512	0.512	957000	311780	0.325789	0.385989
aged_rhesus_up	6	0.512206	1000	523	0.523	957000	312231	0.32626	0.3855
hsc_earlyprogenitors_adult	12	0.51363	1000	514	0.514	957000	312478	0.326518	0.384762
calres_mouse_neocortex_dn	2	0.514275	1000	498	0.498	957000	314496	0.328627	0.386203
emt_up	2	0.514275	1000	491	0.491	957000	314496	0.328627	0.385165
hdaci_colon_cur48hrs_up	2	0.514275	1000	521	0.521	957000	314496	0.328627	0.384132
scw_joint_react_up	3	0.515182	1000	509	0.509	957000	314925	0.329075	0.383628
brca_er_pos	15	0.515862	1000	503	0.503	957000	315009	0.329163	0.382707
bay_pbmc_6hr_dn	7	0.517522	1000	507	0.507	957000	315580	0.32976	0.382381
rb_creko_dn	5	0.521591	1000	508	0.508	957000	315906	0.3301	0.381761
serum_fibroblast_cellcycle	4	0.521677	1000	505	0.505	957000	316277	0.330488	0.381198
cocaine_brain_5d_up	2	0.522985	1000	530	0.53	957000	318954	0.333285	0.38341
werneronly_fibro_dn	2	0.522985	1000	529	0.529	957000	318954	0.333285	0.382401
cmv_hcmv_6hrs_up	1	0.5234	1000	547	0.547	957000	323286	0.337812	0.386577
heatshock_hela_30min_dn	1	0.5234	1000	545	0.545	957000	323286	0.337812	0.385565
vegf_hmmec_12hrs_up	1	0.5234	1000	541	0.541	957000	323286	0.337812	0.384559
bay-il2_pbmc_late_up	2	0.53159	1000	551	0.551	957000	326016	0.340665	0.386796
cmv_all_dn	3	0.535687	1000	543	0.543	957000	327180	0.341881	0.387169
heat_glioblastoma_dn	1	0.536793	1000	540	0.54	957000	329258	0.344052	0.388619
htert_dn	2	0.540087	1000	551	0.551	957000	330896	0.345764	0.389543
uvb_nhek3_c1	2	0.540087	1000	549	0.549	957000	330896	0.345764	0.388539
gh_ghrhr_ko_24hrs_dn	5	0.547267	1000	547	0.547	957000	332032	0.346951	0.38887
aged_mouse_neocortex_up	2	0.548477	1000	568	0.568	957000	333391	0.348371	0.389461
hdaci_colon_but16hrs_dn	3	0.549078	1000	528	0.528	957000	334538	0.349569	0.389801
bcrabl_hl60_cdna_dn	1	0.549809	1000	578	0.578	957000	337262	0.352416	0.391973
il6_scar_fibro_up	1	0.549809	1000	532	0.532	957000	337262	0.352416	0.390975
uv-4nqo_fibro_dn	1	0.549809	1000	547	0.547	957000	337262	0.352416	0.389983
genotoxins_all_24hrs_reg	1	0.56246	1000	548	0.548	957000	347046	0.362639	0.400281
nf90_up	1	0.56246	1000	558	0.558	957000	347046	0.362639	0.39927
cancer_undifferentiated_meta_up	2	0.572995	1000	533	0.533	957000	351637	0.367437	0.403533
adipogenesis_hmsc_class8_dn	1	0.574755	1000	606	0.606	957000	355684	0.371666	0.407151
calres_mouse_up	1	0.574755	1000	572	0.572	957000	355684	0.371666	0.406131
cited1_ko_het_dn	1	0.574755	1000	592	0.592	957000	355684	0.371666	0.405116
genotoxins_all_4hrs_reg	1	0.574755	1000	536	0.536	957000	355684	0.371666	0.404105
bay-il2_pbmc_late_dn	3	0.575162	1000	572	0.572	957000	356496	0.372514	0.40402
aged_mouse_cortex_up	1	0.586705	1000	585	0.585	957000	362563	0.378854	0.409876
aged_mouse_muscle_up	1	0.586705	1000	593	0.593	957000	362563	0.378854	0.408862
bcnu_glioma_nomgmt_48hrs_dn	1	0.586705	1000	585	0.585	957000	362563	0.378854	0.407852
p53_brca1_up	1	0.586705	1000	593	0.593	957000	362563	0.378854	0.406848
pubertal_mammary_3-4wks_dn	1	0.586705	1000	571	0.571	957000	362563	0.378854	0.405848
brca_brca1_pos	3	0.587844	1000	593	0.593	957000	362982	0.379292	0.405321
alk5_hmvec_2hr_up	5	0.591726	1000	632	0.632	957000	365708	0.38214	0.407367
alk5_hmvec_4hr_up	5	0.591726	1000	632	0.632	957000	365708	0.38214	0.406373
heatshock_hela_2hr_dn	3	0.594093	1000	588	0.588	957000	366331	0.382791	0.406075
lal_ko_6mo_up	2	0.596526	1000	600	0.6	957000	367295	0.383798	0.406156
pubertal_mammary_6-7wks_dn	2	0.596526	1000	589	0.589	957000	367295	0.383798	0.405172
bcnu_glioma_mgmt_24hrs_dn	1	0.598318	1000	579	0.579	957000	371937	0.388649	0.409302
brg1_h1299_up	1	0.598318	1000	612	0.612	957000	371937	0.388649	0.408315
gamma_esr_ws_unreg	1	0.598318	1000	583	0.583	957000	371937	0.388649	0.407334
parp_ko_up	1	0.598318	1000	592	0.592	957000	371937	0.388649	0.406357
vegf_huvec_2hrs_up	1	0.598318	1000	590	0.59	957000	371937	0.388649	0.405385
ifn_beta_up	2	0.60415	1000	591	0.591	957000	373512	0.390295	0.40613
il2_pbmc_48hr_up	7	0.60948	1000	610	0.61	957000	374488	0.391315	0.406222
hippocampus_development_prenatal	1	0.609606	1000	618	0.618	957000	379766	0.39683	0.410969
mouse_tissue_prostate	1	0.609606	1000	609	0.609	957000	379766	0.39683	0.409995
uv_unique_fibro_dn	1	0.609606	1000	600	0.6	957000	379766	0.39683	0.409025
uvb_nhek3_c6	1	0.609606	1000	614	0.614	957000	379766	0.39683	0.408061
inos_all_dn	2	0.619068	1000	620	0.62	957000	381361	0.398496	0.40881
genotoxins_4hrs_discr	1	0.620576	1000	616	0.616	957000	385187	0.402494	0.411942
h2o2_csbdiff_c2	1	0.620576	1000	596	0.596	957000	385187	0.402494	0.410978
hdaci_colon_but30min_dn	1	0.620576	1000	627	0.627	957000	385187	0.402494	0.410018
jnk_up	1	0.620576	1000	603	0.603	957000	385187	0.402494	0.409062
mms_mouse_lymph_high_4hrs_up	1	0.620576	1000	616	0.616	957000	385187	0.402494	0.40811
cis_xpc_up	4	0.620951	1000	624	0.624	957000	385748	0.40308	0.407757
cmv_24hrs_up	2	0.626363	1000	634	0.634	957000	388085	0.405522	0.409277
tgfb-wnt3a_mammary_dn	2	0.626363	1000	607	0.607	957000	388085	0.405522	0.408332
4nqo_esr_ws_unreg	1	0.631238	1000	627	0.627	957000	391318	0.408901	0.410785
adip_vs_preadip_up	1	0.631238	1000	640	0.64	957000	391318	0.408901	0.409841
tgfbeta_late_up	1	0.631238	1000	633	0.633	957000	391318	0.408901	0.408901
bay_pbmc_24hr_up	3	0.636074	1000	628	0.628	957000	393054	0.410715	0.409775
bcnu_glioma_mgmt_48hrs_dn	4	0.636176	1000	660	0.66	957000	393246	0.410915	0.409039
tgfb_mammary_up	2	0.640626	1000	634	0.634	957000	394000	0.411703	0.40889
17aag_ovca_up	1	0.641601	1000	648	0.648	957000	401064	0.419085	0.415275
brg1_sw13_up	1	0.641601	1000	648	0.648	957000	401064	0.419085	0.414333
cmv_hcmv_timecourse_4hrs_dn	1	0.641601	1000	652	0.652	957000	401064	0.419085	0.413396
dfosb_brain_2wks_up	1	0.641601	1000	650	0.65	957000	401064	0.419085	0.412463
gamma-uv_fibro_up	1	0.641601	1000	628	0.628	957000	401064	0.419085	0.411534
igf1_nih3t3_up	1	0.641601	1000	647	0.647	957000	401064	0.419085	0.410609
oldonly_fibro_up	1	0.641601	1000	662	0.662	957000	401064	0.419085	0.409688
cmv_hcmv_timecourse_48hrs_dn	3	0.641816	1000	644	0.644	957000	401730	0.419781	0.40945
cis_xpc_dn	5	0.642606	1000	647	0.647	957000	402257	0.420331	0.409072
serum_fibroblast_core_dn	5	0.642606	1000	634	0.634	957000	402257	0.420331	0.408161
bay_pbmc_48hr_up	7	0.644274	1000	631	0.631	957000	402572	0.42066	0.407573
werner_fibro_dn	4	0.646101	1000	647	0.647	957000	402775	0.420873	0.406875
cox2_ko_cortex_up	2	0.647595	1000	643	0.643	957000	403954	0.422104	0.407163
dsrna_up	1	0.651672	1000	636	0.636	957000	406439	0.424701	0.408763
innerear_up	1	0.651672	1000	649	0.649	957000	406439	0.424701	0.407863
adip_diff_cluster5	1	0.66146	1000	660	0.66	957000	413592	0.432176	0.414129
brg1_alab_dn	1	0.66146	1000	662	0.662	957000	413592	0.432176	0.41322
cox1_ko_cortex_up	1	0.66146	1000	661	0.661	957000	413592	0.432176	0.412316
hdaci_colon_but16hrs_up	1	0.66146	1000	688	0.688	957000	413592	0.432176	0.411416
hypophysectomy_rat_up	1	0.66146	1000	651	0.651	957000	413592	0.432176	0.41052
irs_ko_adip_dn	1	0.66146	1000	673	0.673	957000	413592	0.432176	0.409627
reovirus_hek293_dn	6	0.664946	1000	679	0.679	957000	414385	0.433004	0.409522
pubertal_mammary_5-6wks_dn	3	0.669563	1000	671	0.671	957000	416865	0.435596	0.411082
gh_exogenous_late_dn	2	0.674396	1000	677	0.677	957000	420912	0.439824	0.414176
elongina_ko_up	4	0.674786	1000	675	0.675	957000	421141	0.440064	0.413508
alzheimers_disease_up	40	0.678269	1000	683	0.683	957000	421605	0.440549	0.413074
lvad_heartfailure_dn	1	0.680219	1000	685	0.685	957000	424070	0.443124	0.414597
tsa_hepatoma_cancer_up	1	0.680219	1000	686	0.686	957000	424070	0.443124	0.413709
tgfbeta_all_up	2	0.687162	1000	708	0.708	957000	425964	0.445103	0.414669
brca1_overexp_prostate_up	4	0.688508	1000	693	0.693	957000	426288	0.445442	0.4141
brca1_mes_up	1	0.689205	1000	684	0.684	957000	429309	0.448599	0.416147
breastca_three_classes	1	0.689205	1000	682	0.682	957000	429309	0.448599	0.415263
cox2_ko_hippocampus_dn	1	0.689205	1000	686	0.686	957000	429309	0.448599	0.414384
dfosb_brain_8wks_up	1	0.689205	1000	709	0.709	957000	429309	0.448599	0.413508
hdaci_colon_but12hrs_up	1	0.689205	1000	716	0.716	957000	429309	0.448599	0.412635
myc_targets	1	0.689205	1000	677	0.677	957000	429309	0.448599	0.411766
hsc_intermediateprogenitors_adult	3	0.690599	1000	680	0.68	957000	429526	0.448825	0.411109
tgfb_hmvec_2hr_dn	4	0.692989	1000	701	0.701	957000	429862	0.449177	0.410568
calres_mouse_dn	1	0.697939	1000	697	0.697	957000	432524	0.451958	0.412246
cmv_hcmv_timecourse_24hrs_dn	1	0.697939	1000	697	0.697	957000	432524	0.451958	0.411386
cmv-uv_hcmv_6hrs_up	3	0.705703	1000	703	0.703	957000	434509	0.454032	0.412413
aged_mouse_hypoth_up	1	0.706427	1000	700	0.7	957000	438071	0.457754	0.414929
bap_hepg2_dn	1	0.706427	1000	693	0.693	957000	438071	0.457754	0.414068
dox_resist_gastric_up	1	0.706427	1000	702	0.702	957000	438071	0.457754	0.413211
idx_tsa_dn_cluster1	1	0.706427	1000	692	0.692	957000	438071	0.457754	0.412357
tsa_panc50_up	1	0.706427	1000	708	0.708	957000	438071	0.457754	0.411507
idx_tsa_up_cluster6	4	0.710453	1000	731	0.731	957000	438918	0.458639	0.411454
il2_pbmc_4hr_dn	7	0.711418	1000	725	0.725	957000	439295	0.459033	0.410962
idx_tsa_up_cluster3	2	0.711456	1000	678	0.678	957000	439569	0.45932	0.410376
brca2_brca1_dn	1	0.714676	1000	745	0.745	957000	444152	0.464109	0.413807
cmv_8hrs_dn	1	0.714676	1000	703	0.703	957000	444152	0.464109	0.412962
cox2_ko_hippocampus_up	1	0.714676	1000	699	0.699	957000	444152	0.464109	0.412121
ifn_gamma_up	1	0.714676	1000	709	0.709	957000	444152	0.464109	0.411283
aged_mouse_cerebellum_dn	1	0.722694	1000	742	0.742	957000	448368	0.468514	0.414345
aged_mouse_cortex_dn	1	0.722694	1000	723	0.723	957000	448368	0.468514	0.413506
cox1_ko_hippocampus_dn	1	0.722694	1000	703	0.703	957000	448368	0.468514	0.412671
et743_resist_dn	1	0.722694	1000	738	0.738	957000	448368	0.468514	0.411839
et743pt650_colonca_dn	1	0.722694	1000	713	0.713	957000	448368	0.468514	0.41101
ifn_any_up	2	0.728621	1000	736	0.736	957000	449762	0.469971	0.41146
aom-dss_colon_5wks_dn	1	0.730487	1000	708	0.708	957000	453765	0.474154	0.414291
egf_hdmec_up	1	0.730487	1000	730	0.73	957000	453765	0.474154	0.413462
h2o2_csbrescued_c1_up	1	0.730487	1000	724	0.724	957000	453765	0.474154	0.412637
stress_tpa_specific_up	1	0.730487	1000	751	0.751	957000	453765	0.474154	0.411815
werner_fibro_up	1	0.730487	1000	742	0.742	957000	453765	0.474154	0.410996
inos_all_up	1	0.73806	1000	742	0.742	957000	458582	0.479187	0.414535
oldage_dn	1	0.73806	1000	723	0.723	957000	458582	0.479187	0.413714
tpa_sens_early_up	1	0.73806	1000	740	0.74	957000	458582	0.479187	0.412896
uvb_nhek3_c0	2	0.739576	1000	747	0.747	957000	459186	0.479818	0.412625
csb_reliable_up	7	0.740072	1000	746	0.746	957000	459349	0.479989	0.411959
ifn_beta_glioma_dn	1	0.745421	1000	757	0.757	957000	461925	0.48268	0.413455
o6bg_resist_medulloblastoma_dn	1	0.745421	1000	752	0.752	957000	461925	0.48268	0.412644
tsadac_hypometh_ovca_up	1	0.745421	1000	742	0.742	957000	461925	0.48268	0.411837
hsc_intermediateprogenitors_fetal	3	0.751956	1000	758	0.758	957000	463499	0.484325	0.412433
bay_pbmc_30min_up	1	0.752575	1000	749	0.749	957000	464907	0.485796	0.412879
gh_exogenous_late_up	1	0.752575	1000	749	0.749	957000	464907	0.485796	0.412076
tgfbeta_early_up	1	0.752575	1000	756	0.756	957000	464907	0.485796	0.411276
caries_pulp_up	5	0.752963	1000	767	0.767	957000	465063	0.485959	0.410617
alzheimers_incipient_up	8	0.754791	1000	731	0.731	957000	465421	0.486333	0.410138
gh_exogenous_any_dn	2	0.755298	1000	769	0.769	957000	467003	0.487986	0.410738
oldwerner_fibro_dn	2	0.755298	1000	735	0.735	957000	467003	0.487986	0.409946
cmv_ie86_up	1	0.759527	1000	760	0.76	957000	471278	0.492454	0.412903
hdaci_colon_tsa2hrs_up	1	0.759527	1000	769	0.769	957000	471278	0.492454	0.412111
il6_fibro_up	1	0.759527	1000	760	0.76	957000	471278	0.492454	0.411321
p21_p53_any_dn	1	0.759527	1000	750	0.75	957000	471278	0.492454	0.410535
uvc_high_d4_dn	1	0.759527	1000	771	0.771	957000	471278	0.492454	0.409751
scw_joint_react_dn	3	0.760469	1000	768	0.768	957000	472030	0.493239	0.409623
pubertal_mammary_6-7wks_up	4	0.762141	1000	784	0.784	957000	472509	0.49374	0.40926
hypoxia_rcc_up	2	0.765317	1000	769	0.769	957000	472995	0.494248	0.408903
metastasis_adenocarc_up	1	0.766285	1000	738	0.738	957000	474364	0.495678	0.40931
cmv_all_up	2	0.770191	1000	772	0.772	957000	475178	0.496529	0.409237
hypophysectomy_rat_dn	1	0.772852	1000	772	0.772	957000	475707	0.497082	0.40892
bleo_human_lymph_high_24hrs_up	2	0.774977	1000	766	0.766	957000	476618	0.498033	0.408931
tsa_hepg2_dn	18	0.786793	1000	805	0.805	957000	481880	0.503532	0.412669
il2_pbmc_6hr_dn	6	0.78928	1000	795	0.795	957000	482884	0.504581	0.412753
uvb_scc_dn	2	0.793257	1000	810	0.81	957000	485475	0.507288	0.414191
cmv_hcmv_timecourse_16hrs_up	1	0.797328	1000	794	0.794	957000	486875	0.508751	0.414609
old_fibro_up	1	0.808559	1000	828	0.828	957000	493027	0.51518	0.419064
fsh_ovary_mcv152_up	1	0.813938	1000	818	0.818	957000	496155	0.518448	0.420938
idx_tsa_up_cluster2	1	0.813938	1000	828	0.828	957000	496155	0.518448	0.420155
ifna_hcmv_6hrs_up	1	0.813938	1000	816	0.816	957000	496155	0.518448	0.419376
uv-cmv_unique_hcmv_6hrs_up	2	0.818212	1000	806	0.806	957000	497357	0.519704	0.419613
h2o2_csbrescued_up	1	0.819167	1000	815	0.815	957000	499333	0.521769	0.420502
hdaci_colon_sul16hrs_dn	1	0.819167	1000	829	0.829	957000	499333	0.521769	0.419726
cancer_neoplastic_meta_up	1	0.824248	1000	826	0.826	957000	502227	0.524793	0.421381
hdaci_colon_but2hrs_up	1	0.824248	1000	821	0.821	957000	502227	0.524793	0.420606
hypoxia_rcc_novhl_up	1	0.824248	1000	819	0.819	957000	502227	0.524793	0.419834
pubertal_mammary_5-6wks_up	2	0.82591	1000	831	0.831	957000	502885	0.525481	0.419615
hdaci_colon_tsabut_up	1	0.829187	1000	837	0.837	957000	506503	0.529261	0.421861
uvc_xpcs_8hr_up	1	0.833987	1000	824	0.824	957000	508771	0.531631	0.422977
bap_mcf7_up	1	0.838652	1000	852	0.852	957000	511253	0.534225	0.424266
idx_tsa_dn_cluster2	1	0.838652	1000	838	0.838	957000	511253	0.534225	0.423494
hdaci_colon_but12hrs_dn	1	0.843186	1000	857	0.857	957000	513484	0.536556	0.424571
brca1_overexp_dn	2	0.843884	1000	833	0.833	957000	514092	0.537191	0.424303
aged_mouse_cerebellum_up	1	0.847592	1000	864	0.864	957000	515828	0.539005	0.424966
hdaci_colon_but24hrs_up	1	0.847592	1000	863	0.863	957000	515828	0.539005	0.424199
human_tissue_testis	1	0.847592	1000	852	0.852	957000	515828	0.539005	0.423435
uvc_xpcs_all_up	1	0.847592	1000	832	0.832	957000	515828	0.539005	0.422673
hsc_intermediateprogenitors_shared	2	0.850589	1000	842	0.842	957000	516497	0.539704	0.422462
uvb_nhek2_up	1	0.860083	1000	859	0.859	957000	521331	0.544755	0.425651
calres_rhesus_up	1	0.864015	1000	862	0.862	957000	523947	0.547489	0.427022
senescence_hff_dn	4	0.867989	1000	863	0.863	957000	525369	0.548975	0.427416
17aag_ovca_dn	1	0.87155	1000	884	0.884	957000	526802	0.550472	0.427818
cmv_hcmv_timecourse_24hrs_up	1	0.87155	1000	889	0.889	957000	526802	0.550472	0.427057
elongina_ko_dn	3	0.876723	1000	877	0.877	957000	528127	0.551857	0.42737
tcell_anergic_up	1	0.891741	1000	906	0.906	957000	534860	0.558892	0.432052
refractory_gastric_up	1	0.894784	1000	896	0.896	957000	536445	0.560549	0.432565
arthritis_mouse_common_up	6	0.895477	1000	900	0.9	957000	536867	0.56099	0.43214
arthritis_mouse_htlv1_up	3	0.898547	1000	913	0.913	957000	538322	0.56251	0.432547
brca1ko_mef_dn	1	0.900614	1000	907	0.907	957000	539765	0.564018	0.432943
hypoxia_review	1	0.900614	1000	887	0.887	957000	539765	0.564018	0.432182
scw_joint_24hrs_up	1	0.900614	1000	917	0.917	957000	539765	0.564018	0.431424
hdaci_colon_but48hrs_up	1	0.906121	1000	914	0.914	957000	541552	0.565885	0.432094
il2_pbmc_24hr_up	4	0.915069	1000	924	0.924	957000	544510	0.568976	0.433695
bay_pbmc_2hr_dn	3	0.920097	1000	922	0.922	957000	545616	0.570132	0.433817
hsc_hscandprogenitors_fetal	10	0.923638	1000	941	0.941	957000	546535	0.571092	0.433791
hsc_hscandprogenitors_shared	10	0.923638	1000	941	0.941	957000	546535	0.571092	0.433037
hsc_hscandprogenitors_adult	10	0.931266	1000	951	0.951	957000	548969	0.573635	0.43421
5azac_hepg2_up	25	0.934118	1000	930	0.93	957000	549854	0.57456	0.434156
hdaci_colon_tsa_up	1	0.937011	1000	942	0.942	957000	551711	0.576501	0.434869
alk1_hmvec_2hr_dn	1	0.945377	1000	936	0.936	957000	555140	0.580084	0.436816
alk1_hmvec_4hr_dn	1	0.945377	1000	936	0.936	957000	555140	0.580084	0.436063
ageing_kidney_specific_up	2	0.963311	1000	957	0.957	957000	561061	0.586271	0.439955
5azac-tsa_hepg2_up	30	0.965094	1000	970	0.97	957000	562329	0.587596	0.440192
tsa_hepg2_up	11	0.968973	1000	965	0.965	957000	563542	0.588863	0.440385
aged_rhesus_dn	1	0.969111	1000	968	0.968	957000	563877	0.589213	0.439892
senescence_hela_dn	3	0.974741	1000	979	0.979	957000	565187	0.590582	0.44016
senescence_rep-ind_dn	1	0.978676	1000	983	0.983	957000	566275	0.591719	0.440255
serum_fibroblast_core_up	2	0.981778	1000	978	0.978	957000	566946	0.59242	0.440026
breastca_two_classes	1	0.982533	1000	986	0.986	957000	567236	0.592723	0.439502
5azac_hepg2_dn	22	0.98302	1000	991	0.991	957000	567397	0.592891	0.438881
hdaci_colon_but_up	1	0.986865	1000	987	0.987	957000	568240	0.593772	0.438788
pubertal_mammary_4-5wks_dn	1	0.994087	1000	999	0.999	957000	569993	0.595604	0.439396
ageing_kidney_up	4	0.995545	1000	992	0.992	957000	570393	0.596022	0.438962
arthritis_mouse_il1ko_up	1	0.995678	1000	994	0.994	957000	570411	0.596041	0.438236
heatshock_hela_4hr_up	3	0.996178	1000	998	0.998	957000	570535	0.59617	0.437593
3ab_gamma_dn	0	1	1000	1000		957000	957000
3ab_gamma_up	0	1	1000	1000		957000	957000
4nqo-gamma_fibro_dn	0	1	1000	1000		957000	957000
4nqo-gamma_fibro_up	0	1	1000	1000		957000	957000
4nqo_unique_fibro_dn	0	1	1000	1000		957000	957000
5fu_res_xenografts_dn	0	1	1000	1000		957000	957000
5fu_res_xenografts_up	0	1	1000	1000		957000	957000
5fu_resist_gastric_dn	0	1	1000	1000		957000	957000
5fu_resist_gastric_up	0	1	1000	1000		957000	957000
acnu_res_xenografts_up	0	1	1000	1000		957000	957000
ad12_12hrs_dn	0	1	1000	1000		957000	957000
ad12_12hrs_up	0	1	1000	1000		957000	957000
ad12_24hrs_dn	0	1	1000	1000		957000	957000
ad12_32hrs_dn	0	1	1000	1000		957000	957000
ad12_48hrs_dn	0	1	1000	1000		957000	957000
ad12_any_dn	0	1	1000	1000		957000	957000
adip_diff_cluster4	0	1	1000	1000		957000	957000
adip_vs_fibro_up	0	1	1000	1000		957000	957000
adipocyte_pparg_up	0	1	1000	1000		957000	957000
adipogenesis_hmsc_class1_up	0	1	1000	1000		957000	957000
adipogenesis_hmsc_class3_up	0	1	1000	1000		957000	957000
adipogenesis_hmsc_class4_up	0	1	1000	1000		957000	957000
adipogenesis_hmsc_class7_dn	0	1	1000	1000		957000	957000
aged_mouse_hippocampus_multi_up	0	1	1000	1000		957000	957000
aged_mouse_hypoth_dn	0	1	1000	1000		957000	957000
aged_mouse_muscle_dn	0	1	1000	1000		957000	957000
aged_mouse_retina_multi_up	0	1	1000	1000		957000	957000
ageing_lymph_up	0	1	1000	1000		957000	957000
aom-dss_colon_10wks_dn	0	1	1000	1000		957000	957000
arthritis_mouse_common_dn	0	1	1000	1000		957000	957000
as3_fibro_c1	0	1	1000	1000		957000	957000
as3_fibro_c2	0	1	1000	1000		957000	957000
as3_fibro_c3	0	1	1000	1000		957000	957000
as3_fibro_c4	0	1	1000	1000		957000	957000
as3_fibro_c5	0	1	1000	1000		957000	957000
as3_fibro_dn	0	1	1000	1000		957000	957000
as3_fibro_up	0	1	1000	1000		957000	957000
as3_hek293_dn	0	1	1000	1000		957000	957000
as3_hek293_up	0	1	1000	1000		957000	957000
bay-il2_pbmc_early_up	0	1	1000	1000		957000	957000
bay-il2_pbmc_middle_dn	0	1	1000	1000		957000	957000
bay-il2_pbmc_middle_up	0	1	1000	1000		957000	957000
bay_pbmc_30min_dn	0	1	1000	1000		957000	957000
bcnu_glioma_mgmt_24hrs_up	0	1	1000	1000		957000	957000
bcnu_glioma_nomgmt_24hrs_dn	0	1	1000	1000		957000	957000
bcnu_glioma_nomgmt_24hrs_up	0	1	1000	1000		957000	957000
bcnu_glioma_nomgmt_48hrs_up	0	1	1000	1000		957000	957000
bcrabl_hl60_affy_dn	0	1	1000	1000		957000	957000
bep_mcf7_dn	0	1	1000	1000		957000	957000
bep_mcf7_up	0	1	1000	1000		957000	957000
bleo_human_lymph_high_24hrs_dn	0	1	1000	1000		957000	957000
bleo_human_lymph_high_4hrs_dn	0	1	1000	1000		957000	957000
bleo_mouse_lymph_low_24hrs_dn	0	1	1000	1000		957000	957000
bleo_mouse_lymph_low_4hrs_up	0	1	1000	1000		957000	957000
brcax_a_dn	0	1	1000	1000		957000	957000
brcax_a_up	0	1	1000	1000		957000	957000
brca1_irradiated_up	0	1	1000	1000		957000	957000
brca1_sw480_dn	0	1	1000	1000		957000	957000
brca1ko_mef_up	0	1	1000	1000		957000	957000
brca2_brca1_up	0	1	1000	1000		957000	957000
brca_prognosis_pos	0	1	1000	1000		957000	957000
bws_imprinted	0	1	1000	1000		957000	957000
calres_mouse_neocortex_up	0	1	1000	1000		957000	957000
calres_presenillin_ko_hippocampus_dn	0	1	1000	1000		957000	957000
camptothecin_probcell_dn	0	1	1000	1000		957000	957000
camptothecin_probcell_up	0	1	1000	1000		957000	957000
cancerdrugs_probcell_dn	0	1	1000	1000		957000	957000
cancerdrugs_probcell_up	0	1	1000	1000		957000	957000
cantharidin_dn	0	1	1000	1000		957000	957000
caries_pulp_high_up	0	1	1000	1000		957000	957000
cis_res_xenografts_dn	0	1	1000	1000		957000	957000
cis_resist_gastric_up	0	1	1000	1000		957000	957000
cis_resist_lung_dn	0	1	1000	1000		957000	957000
cis_resist_lung_up	0	1	1000	1000		957000	957000
cisplatin_probcell_dn	0	1	1000	1000		957000	957000
cited1_ko_wt_dn	0	1	1000	1000		957000	957000
cmv-chx_hcmv_6hrs_dn	0	1	1000	1000		957000	957000
cmv-chx_hcmv_6hrs_up	0	1	1000	1000		957000	957000
cmv_40min_dn	0	1	1000	1000		957000	957000
cmv_8hrs_up	0	1	1000	1000		957000	957000
cmv_hcmv_timecourse_12hrs_up	0	1	1000	1000		957000	957000
cmv_hcmv_timecourse_14hrs_up	0	1	1000	1000		957000	957000
cmv_hcmv_timecourse_1hr_dn	0	1	1000	1000		957000	957000
cmv_hcmv_timecourse_1hr_up	0	1	1000	1000		957000	957000
cmv_hcmv_timecourse_2hrs_up	0	1	1000	1000		957000	957000
cmv_hcmv_timecourse_30min_up	0	1	1000	1000		957000	957000
cmv_hcmv_timecourse_4hrs_up	0	1	1000	1000		957000	957000
cmv_hcmv_timecourse_8hrs_up	0	1	1000	1000		957000	957000
cocaine_brain_4wks_up	0	1	1000	1000		957000	957000
cortex_enrichment_early_dn	0	1	1000	1000		957000	957000
cortex_enrichment_late_dn	0	1	1000	1000		957000	957000
cox1_ko_cortex_dn	0	1	1000	1000		957000	957000
cox1_ko_hippocampus_up	0	1	1000	1000		957000	957000
cpm_res_xenografts_dn	0	1	1000	1000		957000	957000
cpm_res_xenografts_up	0	1	1000	1000		957000	957000
cpr_low_liver_dn	0	1	1000	1000		957000	957000
cpr_low_liver_up	0	1	1000	1000		957000	957000
cpr_null-low_liver_dn	0	1	1000	1000		957000	957000
cpr_null-low_liver_up	0	1	1000	1000		957000	957000
cpr_null_liver_dn	0	1	1000	1000		957000	957000
cpr_null_liver_up	0	1	1000	1000		957000	957000
dac_bladder_up	0	1	1000	1000		957000	957000
dac_cgi_bladder_up	0	1	1000	1000		957000	957000
dac_cgi_fibro_dn	0	1	1000	1000		957000	957000
dac_cgi_fibro_up	0	1	1000	1000		957000	957000
dac_fibro_dn	0	1	1000	1000		957000	957000
dac_fibro_up	0	1	1000	1000		957000	957000
dac_ifn_bladder_up	0	1	1000	1000		957000	957000
dac_ifn_fibro_up	0	1	1000	1000		957000	957000
dex_keratinocyte_1hr_up	0	1	1000	1000		957000	957000
diab_neph_up	0	1	1000	1000		957000	957000
dixoin_chloracne_pbmnc_dn	0	1	1000	1000		957000	957000
dixoin_pbmnc_up	0	1	1000	1000		957000	957000
dnmt1_ko_dn	0	1	1000	1000		957000	957000
e2f1_dna_up	0	1	1000	1000		957000	957000
erm_ko_sertoli_dn	0	1	1000	1000		957000	957000
erm_ko_testes_dn	0	1	1000	1000		957000	957000
esr_fibroblast_up	0	1	1000	1000		957000	957000
et743_blockstsa	0	1	1000	1000		957000	957000
et743_hela_dn	0	1	1000	1000		957000	957000
et743_resist_up	0	1	1000	1000		957000	957000
et743_sarcoma_24hrs_up	0	1	1000	1000		957000	957000
et743_sarcoma_6hrs_up	0	1	1000	1000		957000	957000
et743_sarcoma_72hrs_up	0	1	1000	1000		957000	957000
et743_sarcoma_resist_dn	0	1	1000	1000		957000	957000
et743_sarcoma_resist_up	0	1	1000	1000		957000	957000
et743_sarcoma_up	0	1	1000	1000		957000	957000
et743pt650_breastca_dn	0	1	1000	1000		957000	957000
fsh_human_granulosa_dn	0	1	1000	1000		957000	957000
fsh_rat_granulosa_dn	0	1	1000	1000		957000	957000
gamma_esr_old_unreg	0	1	1000	1000		957000	957000
gamma_unique_fibro_dn	0	1	1000	1000		957000	957000
genotoxins_24hrs_discr	0	1	1000	1000		957000	957000
gh_exogenous_all_up	0	1	1000	1000		957000	957000
gh_exogenous_early_dn	0	1	1000	1000		957000	957000
gh_exogenous_middle_dn	0	1	1000	1000		957000	957000
gh_hypophysectomy_rat_dn	0	1	1000	1000		957000	957000
gh_hypophysectomy_rat_up	0	1	1000	1000		957000	957000
gh_igf_chondrocytes_up	0	1	1000	1000		957000	957000
h2o2_csbcombined	0	1	1000	1000		957000	957000
h2o2_csbdiff_c1	0	1	1000	1000		957000	957000
h2o2_csbdiff_c3	0	1	1000	1000		957000	957000
h2o2_csbrescued_c2_up	0	1	1000	1000		957000	957000
hbx_hcc_dn	0	1	1000	1000		957000	957000
hbx_nl_up	0	1	1000	1000		957000	957000
hdaci_colon_but2hrs_dn	0	1	1000	1000		957000	957000
hdaci_colon_cluster1	0	1	1000	1000		957000	957000
hdaci_colon_cluster10	0	1	1000	1000		957000	957000
hdaci_colon_cluster2	0	1	1000	1000		957000	957000
hdaci_colon_cluster3	0	1	1000	1000		957000	957000
hdaci_colon_cluster4	0	1	1000	1000		957000	957000
hdaci_colon_cluster5	0	1	1000	1000		957000	957000
hdaci_colon_cluster7	0	1	1000	1000		957000	957000
hdaci_colon_cluster8	0	1	1000	1000		957000	957000
hdaci_colon_cluster9	0	1	1000	1000		957000	957000
hdaci_colon_cur12hrs_dn	0	1	1000	1000		957000	957000
hdaci_colon_cur2hrs_up	0	1	1000	1000		957000	957000
hdaci_colon_cur30min_up	0	1	1000	1000		957000	957000
hdaci_colon_cursul_dn	0	1	1000	1000		957000	957000
hdaci_colon_sul2hrs_dn	0	1	1000	1000		957000	957000
hdaci_colon_sul30min_dn	0	1	1000	1000		957000	957000
hdaci_colon_tsa12hrs_dn	0	1	1000	1000		957000	957000
hdaci_colon_tsa12hrs_up	0	1	1000	1000		957000	957000
hdaci_colon_tsa24hrs_up	0	1	1000	1000		957000	957000
hdaci_colon_tsa30min_dn	0	1	1000	1000		957000	957000
hdaci_colon_tsa48hrs_up	0	1	1000	1000		957000	957000
hdaci_three_dn	0	1	1000	1000		957000	957000
hdaci_three_up	0	1	1000	1000		957000	957000
heartfailure_atria_dn	0	1	1000	1000		957000	957000
heartfailure_atria_up	0	1	1000	1000		957000	957000
heartfailure_ventricles_dn	0	1	1000	1000		957000	957000
heartfailure_ventricles_up	0	1	1000	1000		957000	957000
heatshock_young_dn	0	1	1000	1000		957000	957000
heatshock_young_up	0	1	1000	1000		957000	957000
hematop_stem_all_up	0	1	1000	1000		957000	957000
hg_progeria_up	0	1	1000	1000		957000	957000
hippocampus_development_neonatal	0	1	1000	1000		957000	957000
hippocampus_development_postnatal	0	1	1000	1000		957000	957000
hpv31_dn	0	1	1000	1000		957000	957000
hpv_high-risk_up	0	1	1000	1000		957000	957000
hpv_hnscc_up	0	1	1000	1000		957000	957000
hpve7_hpve6_hfk_dn	0	1	1000	1000		957000	957000
hpve7_hpve6_hfk_up	0	1	1000	1000		957000	957000
hsc_sthsc_adult	0	1	1000	1000		957000	957000
hsc_sthsc_fetal	0	1	1000	1000		957000	957000
hsc_sthsc_shared	0	1	1000	1000		957000	957000
human_tissue_cerebellum	0	1	1000	1000		957000	957000
human_tissue_heart	0	1	1000	1000		957000	957000
human_tissue_lung	0	1	1000	1000		957000	957000
human_tissue_pituitary	0	1	1000	1000		957000	957000
human_tissue_placenta	0	1	1000	1000		957000	957000
human_tissue_salivary	0	1	1000	1000		957000	957000
human_tissue_thymus	0	1	1000	1000		957000	957000
human_tissue_trachea	0	1	1000	1000		957000	957000
hyperme_colonca_sw48	0	1	1000	1000		957000	957000
hyperthyroid_rat_neuron_up	0	1	1000	1000		957000	957000
hypoxia_fibro_up	0	1	1000	1000		957000	957000
hypoxia_fibro_young_up	0	1	1000	1000		957000	957000
icf_dn	0	1	1000	1000		957000	957000
icf_up	0	1	1000	1000		957000	957000
idx_tsa_dn_cluster6	0	1	1000	1000		957000	957000
idx_tsa_up_cluster4	0	1	1000	1000		957000	957000
idx_tsa_up_cluster5	0	1	1000	1000		957000	957000
ifn_all_up	0	1	1000	1000		957000	957000
ifn_alpha_up	0	1	1000	1000		957000	957000
ifn_beta_glioma_up	0	1	1000	1000		957000	957000
ifna_uv-cmv_common_hcmv_6hrs_up	0	1	1000	1000		957000	957000
ifnalpha_hcc_dn	0	1	1000	1000		957000	957000
ifnalpha_hcc_up	0	1	1000	1000		957000	957000
ifnalpha_nl_dn	0	1	1000	1000		957000	957000
ifnalpha_nl_hcc_dn	0	1	1000	1000		957000	957000
ifnalpha_nl_hcc_up	0	1	1000	1000		957000	957000
ifnalpha_nl_up	0	1	1000	1000		957000	957000
ifnalpha_resist_dn	0	1	1000	1000		957000	957000
igfr_ir_dn	0	1	1000	1000		957000	957000
igfr_ir_up	0	1	1000	1000		957000	957000
igfr_vs_ir_up	0	1	1000	1000		957000	957000
il2_pbmc_2hr_dn	0	1	1000	1000		957000	957000
il2_pbmc_2hr_up	0	1	1000	1000		957000	957000
il2_pbmc_30min_dn	0	1	1000	1000		957000	957000
il2_pbmc_30min_up	0	1	1000	1000		957000	957000
il6_fibro_dn	0	1	1000	1000		957000	957000
il6_scar_fibro_dn	0	1	1000	1000		957000	957000
inos_10_dn	0	1	1000	1000		957000	957000
inos_10_up	0	1	1000	1000		957000	957000
insulin_adip_insens_up	0	1	1000	1000		957000	957000
insulin_adip_sens_dn	0	1	1000	1000		957000	957000
insulin_adip_sens_up	0	1	1000	1000		957000	957000
insulin_nih3t3_up	0	1	1000	1000		957000	957000
irs1_ko_adip_up	0	1	1000	1000		957000	957000
irs_ko_adip_up	0	1	1000	1000		957000	957000
lal_ko_1mo_up	0	1	1000	1000		957000	957000
mbd_targets_all	0	1	1000	1000		957000	957000
mbd_targets_mbd1	0	1	1000	1000		957000	957000
mbd_targets_mbd2	0	1	1000	1000		957000	957000
mbd_targets_mbd3	0	1	1000	1000		957000	957000
mbd_targets_mecp2	0	1	1000	1000		957000	957000
metastasis_adenocarc_dn	0	1	1000	1000		957000	957000
methotrexate_probcell_dn	0	1	1000	1000		957000	957000
methotrexate_probcell_up	0	1	1000	1000		957000	957000
middleage_dn	0	1	1000	1000		957000	957000
mkk6ee_up	0	1	1000	1000		957000	957000
mmc_res_xenografts_up	0	1	1000	1000		957000	957000
mms_human_lymph_high_24hrs_dn	0	1	1000	1000		957000	957000
mms_human_lymph_high_24hrs_up	0	1	1000	1000		957000	957000
mms_human_lymph_high_4hrs_dn	0	1	1000	1000		957000	957000
mms_human_lymph_low_4hrs_dn	0	1	1000	1000		957000	957000
mms_mouse_lymph_high_24hrs_up	0	1	1000	1000		957000	957000
mouse_tissue_bradipose	0	1	1000	1000		957000	957000
mouse_tissue_cerebellum	0	1	1000	1000		957000	957000
mouse_tissue_mammary	0	1	1000	1000		957000	957000
mouse_tissue_smintestine	0	1	1000	1000		957000	957000
mouse_tissue_stomach	0	1	1000	1000		957000	957000
mouse_tissue_thymus	0	1	1000	1000		957000	957000
mtx_res_xenografts_up	0	1	1000	1000		957000	957000
myod_brg1_up	0	1	1000	1000		957000	957000
myod_nih3t3_dn	0	1	1000	1000		957000	957000
myod_nih3t3_up	0	1	1000	1000		957000	957000
nab_lung_up	0	1	1000	1000		957000	957000
ni2_lung_dn	0	1	1000	1000		957000	957000
ni2_lung_up	0	1	1000	1000		957000	957000
ni2_mouse_up	0	1	1000	1000		957000	957000
o6bg_resist_medulloblastoma_up	0	1	1000	1000		957000	957000
oldage_up	0	1	1000	1000		957000	957000
oldwerner_fibro_up	0	1	1000	1000		957000	957000
oxstress_breastca_dn	0	1	1000	1000		957000	957000
oxstress_breastca_up	0	1	1000	1000		957000	957000
oxstress_rpe_h2o2hne_dn	0	1	1000	1000		957000	957000
oxstress_rpe_h2o2tbh_dn	0	1	1000	1000		957000	957000
oxstress_rpe_hnetbh_dn	0	1	1000	1000		957000	957000
oxstress_rpethree_dn	0	1	1000	1000		957000	957000
oxstress_rpetwo_dn	0	1	1000	1000		957000	957000
p21_any_dn	0	1	1000	1000		957000	957000
p21_early_dn	0	1	1000	1000		957000	957000
p21_early_up	0	1	1000	1000		957000	957000
p21_late_dn	0	1	1000	1000		957000	957000
p21_middle_dn	0	1	1000	1000		957000	957000
p21_p53_early_dn	0	1	1000	1000		957000	957000
p21_p53_late_dn	0	1	1000	1000		957000	957000
p53genes_apoptosis	0	1	1000	1000		957000	957000
parp_ko_dn	0	1	1000	1000		957000	957000
pdgf_es_dn	0	1	1000	1000		957000	957000
pdgf_es_up	0	1	1000	1000		957000	957000
pituitary_fetal_dn	0	1	1000	1000		957000	957000
platelet_expressed	0	1	1000	1000		957000	957000
preadip_vs_fibro_dn	0	1	1000	1000		957000	957000
preadip_vs_fibro_up	0	1	1000	1000		957000	957000
ra_saha_up	0	1	1000	1000		957000	957000
refractory_gastric_dn	0	1	1000	1000		957000	957000
resistance_xenografts_up	0	1	1000	1000		957000	957000
rett_dn	0	1	1000	1000		957000	957000
ros_mouse_aorta_dn	0	1	1000	1000		957000	957000
sarcomas_gistromal_dn	0	1	1000	1000		957000	957000
sarcomas_gistromal_up	0	1	1000	1000		957000	957000
sarcomas_histiocytoma_dn	0	1	1000	1000		957000	957000
sarcomas_leiomyosarcoma_calp_dn	0	1	1000	1000		957000	957000
sarcomas_leiomyosarcoma_calp_up	0	1	1000	1000		957000	957000
sarcomas_leiomyosarcoma_dn	0	1	1000	1000		957000	957000
sarcomas_leiomyosarcoma_up	0	1	1000	1000		957000	957000
sarcomas_liposarcoma_dn	0	1	1000	1000		957000	957000
scar_fibro_dn	0	1	1000	1000		957000	957000
scchn_hpvneg_up	0	1	1000	1000		957000	957000
scchn_hpvpos_up	0	1	1000	1000		957000	957000
space_up	0	1	1000	1000		957000	957000
stemcell_common_dn	0	1	1000	1000		957000	957000
stress_arsenic_specific_dn	0	1	1000	1000		957000	957000
stress_genotoxic_specific_dn	0	1	1000	1000		957000	957000
stress_ionizing_specific_dn	0	1	1000	1000		957000	957000
stress_ionizing_specific_up	0	1	1000	1000		957000	957000
stress_tpa_specific_dn	0	1	1000	1000		957000	957000
tff2_ko_dn	0	1	1000	1000		957000	957000
tff2_ko_up	0	1	1000	1000		957000	957000
tgfb-wnt3a_mammary_up	0	1	1000	1000		957000	957000
tgfbeta_c2_up	0	1	1000	1000		957000	957000
tgfbeta_c3_up	0	1	1000	1000		957000	957000
tgfbeta_c5_up	0	1	1000	1000		957000	957000
tgfbeta_c6_up	0	1	1000	1000		957000	957000
tgz_adip_up	0	1	1000	1000		957000	957000
tis7_overexp_dn	0	1	1000	1000		957000	957000
tnfa_nfkb_dep_up	0	1	1000	1000		957000	957000
tnfa_nfkb_ind_dn	0	1	1000	1000		957000	957000
tnfa_nfkb_ind_up	0	1	1000	1000		957000	957000
tnfalpha_30min_up	0	1	1000	1000		957000	957000
tnfalpha_4hrs_up	0	1	1000	1000		957000	957000
tnfalpha_all_up	0	1	1000	1000		957000	957000
tnfalpha_tgz_adip_up	0	1	1000	1000		957000	957000
tpa_resist_late_dn	0	1	1000	1000		957000	957000
tpa_sens_late_up	0	1	1000	1000		957000	957000
tpa_sens_middle_up	0	1	1000	1000		957000	957000
tpa_skin_up	0	1	1000	1000		957000	957000
tsa_cd4_dn	0	1	1000	1000		957000	957000
tsa_cd4_up	0	1	1000	1000		957000	957000
tsa_hepatoma_cancer_up_ac	0	1	1000	1000		957000	957000
tsa_hepatoma_up	0	1	1000	1000		957000	957000
tsadac_hypometh_hyperac_ovca_up	0	1	1000	1000		957000	957000
tsadac_panc50_up	0	1	1000	1000		957000	957000
tzd_adip_dn	0	1	1000	1000		957000	957000
tzd_adip_up	0	1	1000	1000		957000	957000
uv-4nqo_fibro_up	0	1	1000	1000		957000	957000
uv_esr_ws_unreg	0	1	1000	1000		957000	957000
uvb_nhek1_c4	0	1	1000	1000		957000	957000
uvb_nhek1_c5	0	1	1000	1000		957000	957000
uvb_nhek3_c2	0	1	1000	1000		957000	957000
uvb_nhek3_c7	0	1	1000	1000		957000	957000
uvb_nhek4_1hr_dn	0	1	1000	1000		957000	957000
uvb_nhek4_24hrs_dn	0	1	1000	1000		957000	957000
uvb_nhek4_6hrs_dn	0	1	1000	1000		957000	957000
uvc_high_d5_dn	0	1	1000	1000		957000	957000
uvc_high_d7_dn	0	1	1000	1000		957000	957000
uvc_low_a1_up	0	1	1000	1000		957000	957000
uvc_low_a2_up	0	1	1000	1000		957000	957000
uvc_low_a3_up	0	1	1000	1000		957000	957000
uvc_ttd-xpcs_common_up	0	1	1000	1000		957000	957000
uvc_ttd_4hr_up	0	1	1000	1000		957000	957000
uvc_ttd_8hr_up	0	1	1000	1000		957000	957000
uvc_ttd_all_up	0	1	1000	1000		957000	957000
uvc_xpcs_4hr_up	0	1	1000	1000		957000	957000
vcr_res_xenografts_dn	0	1	1000	1000		957000	957000
vcr_res_xenografts_up	0	1	1000	1000		957000	957000
wnt3a_mammary_up	0	1	1000	1000		957000	957000
xpb_ttd-cs_dn	0	1	1000	1000		957000	957000
xpb_ttd-cs_up	0	1	1000	1000		957000	957000
zmpste24_ko_up	0	1	1000	1000		957000	957000
