# Supplementary material for: An Abundant Evolutionarily Conserved CSB-PiggyBac Fusion Protein Expressed in Cockayne Syndrome
Source: PLoS Genet. 2008 Mar 21;4(3):e1000031. doi: 10.1371/journal.pgen.1000031 (PMC2268245; doi:10.1371/journal.pgen.1000031)
Supplement: Table S6 — L2L microarray database results analyzed by groups of similar database lists. (0.02 MB XLS) [file pgen.1000031.s006.xls]

## Sheet: L2L MDB group analysis
Group of L2L database lists	Number of lists with P < 0.02 in actual data	Frequency of occurrence of actual result in 1000 random-data simulations	P value
Adipocyte differntiation - Down	0	1000	1
Adipocyte differntiation - Up	0	1000	1
Aged - Down	1	180	0.18
Aged - Up	0	1000	1
Antiinflammatory - Down	0	1000	1
Antiinflammatory - Up	1	105	0.105
BRCA1 - Down	0	1000	1
BRCA1 - Up	0	1000	1
Calorie restriction - Down	0	1000	1
Calorie restriction - Up	0	1000	1
Chromatin disrupting chemicals - Down	0	1000	1
Chromatin disrupting chemicals - Up	0	1000	1
Chromatin disrupting disease - Down	0	1000	1
Chromatin disrupting disease - Up	0	1000	1
Chromatin disrupting genes - Down	1	103	0.103
Chromatin disrupting genes - Up	0	1000	1
Chromatin disruption (all) - Down	1	292	0.292
Chromatin disruption (all) - Up	0	1000	1
DNA damage, alkylating - Down	0	1000	1
DNA damage, alkylating - Up	0	1000	1
DNA damage, Et743 - Down	0	1000	1
DNA damage, Et743 - Up	0	1000	1
DNA damage, intercalators - Down	0	1000	1
DNA damage, intercalators - Up	0	1000	1
DNA damage, oxidative - Down	0	1000	1
DNA damage, oxidative - Up	0	1000	1
DNA damage, UV light - Down	9	0	0
DNA damage, UV light - Up	1	138	0.138
DNA damage (all) - Down	9	1	0.001
DNA damage (all) - Up	1	339	0.339
Growth hormone - Down	1	102	0.102
Growth hormone - Up	0	1000	1
Gonadotropins - Down	0	1000	1
Gonadotropins - Up	0	1000	1
Heatshock - Down	0	1000	1
Heatshock - Up	0	1000	1
HPV infection - Down	0	1000	1
HPV infection - Up	0	1000	1
Hematopeotic stem cells - Down	0	1000	1
Hematopeotic stem cells - Up	3	73	0.073
Hypoxia - Up	0	1000	1
Interferons - Down	0	1000	1
Interferons - Up	0	1000	1
Inflammatory - Down	0	1000	1
Inflammatory - Up	0	1000	1
Mitogens - Down	1	215	0.215
Mitogens - Up	0	1000	1
p53 - Down	0	1000	1
p53 - Up	0	1000	1
PPARgamma - Down	0	1000	1
PPARgamma - Up	0	1000	1
Progerias - Down	0	1000	1
Progerias - Up	0	1000	1
Cytotoxic drug resistance - Down	0	1000	1
Cytotoxic drug resistance - Up	0	1000	1
TGFbeta - Down	0	1000	1
TGFbeta - Up	0	1000	1
TNFalpha - Down	0	1000	1
TNFalpha - Up	0	1000	1
Viral infection - Down	2	86	0.086
Viral infection - Up	0	1000	1
