# Supplementary material for: An Abundant Evolutionarily Conserved CSB-PiggyBac Fusion Protein Expressed in Cockayne Syndrome
Source: PLoS Genet. 2008 Mar 21;4(3):e1000031. doi: 10.1371/journal.pgen.1000031 (PMC2268245; doi:10.1371/journal.pgen.1000031)
Supplement: Table S7 — L2L results comparing MER85-associated genes to Gene Ontology Molecular Function terms, with P values corrected by random-data simulation. (0.17 MB XLS) [file pgen.1000031.s007.xls]

## Sheet: GO Molecular Function results
L2L database list	Actual matches to MER85 genes	Actual P value	Number of random-data simulations	Random data P values >= actual	Corrected list-specific P value	Number of lists analyzed in all random-data simulations	All-lists random data P values <= actual	Corrected all-lists P value	FDR
glutamate receptor activity	8	1.6195e-05	1000	0	0	950000	5	5.26316e-06	0.00229474
ionotropic glutamate receptor activity	5	0.000110469	1000	0	0	950000	35	3.68421e-05	0.00803158
glutamate-gated ion channel activity	5	0.000110469	1000	0	0	950000	35	3.68421e-05	0.00535439
transferase activity, transferring nitrogenous groups	5	0.00215579	1000	1	0.001	950000	817	0.00086	0.09374
neuropeptide hormone activity	4	0.00359846	1000	3	0.003	950000	1366	0.00143789	0.125384
protein kinase activity	26	0.00711144	1000	7	0.007	950000	2467	0.00259684	0.188704
protein-tyrosine kinase activity	11	0.007309	1000	11	0.011	950000	2479	0.00260947	0.162533
transaminase activity	4	0.00744448	1000	3	0.003	950000	2548	0.00268211	0.146175
excitatory extracellular ligand-gated ion channel activity	5	0.0076502	1000	8	0.008	950000	2772	0.00291789	0.141356
extracellular ligand-gated ion channel activity	6	0.0113906	1000	9	0.009	950000	4899	0.00515684	0.224838
ion transporter activity	29	0.0116464	1000	14	0.014	950000	4962	0.00522316	0.207027
ion channel activity	17	0.0189462	1000	17	0.017	950000	8109	0.00853579	0.310134
cytoskeletal protein binding	18	0.0194706	1000	29	0.029	950000	8296	0.00873263	0.292879
transmembrane receptor protein kinase activity	6	0.0239592	1000	17	0.017	950000	10873	0.0114453	0.356438
copper ion transporter activity	2	0.0249264	1000	20	0.02	950000	12032	0.0126653	0.368137
calcium channel activity	5	0.0250313	1000	23	0.023	950000	12138	0.0127768	0.348169
calcium ion binding	33	0.0257348	1000	22	0.022	950000	12405	0.0130579	0.334897
metabotropic glutamate, GABA-B-like receptor activity	3	0.0258209	1000	27	0.027	950000	12662	0.0133284	0.322844
actin binding	13	0.0272779	1000	26	0.026	950000	12862	0.0135389	0.310683
phosphotransferase activity, alcohol group as acceptor	27	0.0274984	1000	27	0.027	950000	12874	0.0135516	0.295424
phospholipid transporter activity	3	0.0321777	1000	26	0.026	950000	15324	0.0161305	0.3349
ligand-gated ion channel activity	7	0.0360438	1000	45	0.045	950000	16335	0.0171947	0.340768
protein kinase regulator activity	5	0.0360534	1000	31	0.031	950000	16360	0.0172211	0.326451
FMN binding	2	0.0366939	1000	47	0.047	950000	17704	0.0186358	0.33855
protein-hormone receptor activity	2	0.0366939	1000	35	0.035	950000	17704	0.0186358	0.325008
transmembrane receptor protein tyrosine kinase activity	5	0.0381384	1000	35	0.035	950000	17896	0.0188379	0.315897
alpha-type channel activity	17	0.0384443	1000	38	0.038	950000	17929	0.0188726	0.304758
cAMP-dependent protein kinase regulator activity	2	0.0432258	1000	47	0.047	950000	20218	0.0212821	0.331393
lipid phosphatase activity	2	0.0432258	1000	36	0.036	950000	20218	0.0212821	0.319965
receptor activity	58	0.0432276	1000	40	0.04	950000	20218	0.0212821	0.3093
GPI anchor binding	7	0.0458536	1000	54	0.054	950000	20707	0.0217968	0.306562
channel or pore class transporter activity	17	0.0508894	1000	48	0.048	950000	22960	0.0241684	0.329295
transmembrane receptor activity	42	0.0538494	1000	57	0.057	950000	23901	0.0251589	0.332403
phospholipid-translocating ATPase activity	2	0.057443	1000	59	0.059	950000	26111	0.0274853	0.352458
aminophospholipid transporter activity	2	0.057443	1000	59	0.059	950000	26111	0.0274853	0.342388
palmitoyltransferase activity	2	0.057443	1000	47	0.047	950000	26111	0.0274853	0.332877
syntaxin binding	2	0.057443	1000	52	0.052	950000	26111	0.0274853	0.32388
non-membrane spanning protein tyrosine kinase activity	2	0.0650749	1000	84	0.084	950000	29448	0.0309979	0.35566
PDZ domain binding	2	0.0650749	1000	61	0.061	950000	29448	0.0309979	0.346541
hormone activity	6	0.068246	1000	72	0.072	950000	30224	0.0318147	0.346781
diacylglycerol binding	4	0.0687518	1000	71	0.071	950000	30532	0.0321389	0.34177
metal ion transporter activity	4	0.0687518	1000	74	0.074	950000	30532	0.0321389	0.333633
kinase regulator activity	5	0.0718731	1000	67	0.067	950000	31076	0.0327116	0.33168
ephrin receptor activity	2	0.0730223	1000	77	0.077	950000	32662	0.0343811	0.340685
cation:cation antiporter activity	2	0.0730223	1000	53	0.053	950000	32662	0.0343811	0.333114
cation transporter activity	20	0.0733665	1000	76	0.076	950000	32702	0.0344232	0.326272
di-, tri-valent inorganic cation transporter activity	3	0.0797991	1000	75	0.075	950000	34367	0.0361758	0.335588
transferase activity	53	0.082673	1000	80	0.08	950000	35874	0.0377621	0.343006
SNARE binding	2	0.0897691	1000	76	0.076	950000	38983	0.0410347	0.365125
structural constituent of muscle	3	0.0905528	1000	92	0.092	950000	39754	0.0418463	0.3649
protein domain specific binding	5	0.0915637	1000	93	0.093	950000	39884	0.0419832	0.358915
monooxygenase activity	5	0.113726	1000	100	0.1	950000	48634	0.0511937	0.429239
kinase activity	27	0.1151	1000	105	0.105	950000	48921	0.0514958	0.423626
cyclic nucleotide binding	2	0.116695	1000	139	0.139	950000	50126	0.0527642	0.426022
transition metal ion transporter activity	2	0.116695	1000	114	0.114	950000	50126	0.0527642	0.418276
transporter activity	40	0.118238	1000	116	0.116	950000	50207	0.0528495	0.411471
small conjugating protein ligase activity	7	0.118669	1000	118	0.118	950000	50288	0.0529347	0.404904
voltage-gated ion channel activity	8	0.121898	1000	122	0.122	950000	50960	0.0536421	0.403241
sulfotransferase activity	3	0.126054	1000	126	0.126	950000	52539	0.0553042	0.408689
phosphoinositide binding	8	0.12765	1000	135	0.135	950000	52776	0.0555537	0.40369
S-methyltransferase activity	1	0.132825	1000	146	0.146	950000	56631	0.0596116	0.426076
ubiquitin-protein ligase activity	6	0.1338	1000	145	0.145	950000	56805	0.0597947	0.420492
GTPase binding	4	0.139393	1000	130	0.13	950000	59237	0.0623547	0.431534
protein serine/threonine kinase activity	15	0.143962	1000	144	0.144	950000	59752	0.0628968	0.428485
small protein conjugating enzyme activity	6	0.144989	1000	157	0.157	950000	60064	0.0632253	0.424096
inositol or phosphatidylinositol phosphodiesterase activity	2	0.145321	1000	134	0.134	950000	61191	0.0644116	0.425507
phosphoinositide phospholipase C activity	2	0.145321	1000	134	0.134	950000	61191	0.0644116	0.419156
monovalent inorganic cation transporter activity	5	0.151215	1000	157	0.157	950000	62283	0.0655611	0.420362
lipid transporter activity	4	0.155	1000	152	0.152	950000	63798	0.0671558	0.424347
voltage-gated calcium channel activity	2	0.15516	1000	176	0.176	950000	64836	0.0682484	0.42509
exo-alpha-sialidase activity	1	0.157194	1000	169	0.169	950000	76915	0.0809632	0.497182
fructose-2,6-bisphosphate 2-phosphatase activity	1	0.157194	1000	143	0.143	950000	76915	0.0809632	0.490277
nucleotide diphosphatase activity	1	0.157194	1000	162	0.162	950000	76915	0.0809632	0.483561
5'-nucleotidase activity	1	0.157194	1000	167	0.167	950000	76915	0.0809632	0.477026
phosphatidylinositol transporter activity	1	0.157194	1000	152	0.152	950000	76915	0.0809632	0.470666
calcium:cation antiporter activity	1	0.157194	1000	169	0.169	950000	76915	0.0809632	0.464473
oxidoreductase activity, acting on paired donors, with incorporation or reduction of molecular oxygen, reduced pteridine as one donor, and incorporation of one atom of oxygen	1	0.157194	1000	154	0.154	950000	76915	0.0809632	0.458441
ligase activity, forming phosphoric ester bonds	1	0.157194	1000	156	0.156	950000	76915	0.0809632	0.452563
alpha-sialidase activity	1	0.157194	1000	169	0.169	950000	76915	0.0809632	0.446835
chaperone regulator activity	1	0.157194	1000	149	0.149	950000	76915	0.0809632	0.441249
clathrin binding	1	0.157194	1000	170	0.17	950000	76915	0.0809632	0.435802
phosphopantetheine binding	1	0.157194	1000	162	0.162	950000	76915	0.0809632	0.430487
caspase inhibitor activity	1	0.157194	1000	156	0.156	950000	76915	0.0809632	0.4253
alpha(1,3)-fucosyltransferase activity	1	0.157194	1000	179	0.179	950000	76915	0.0809632	0.420237
ATPase activity, coupled to transmembrane movement of ions, phosphorylative mechanism	3	0.158794	1000	158	0.158	950000	77930	0.0820316	0.420774
vitamin binding	4	0.160342	1000	136	0.136	950000	78773	0.0829189	0.42038
cytochrome-c oxidase activity	2	0.165121	1000	162	0.162	950000	80000	0.0842105	0.422021
heme-copper terminal oxidase activity	2	0.165121	1000	162	0.162	950000	80000	0.0842105	0.417225
oxidoreductase activity, acting on heme group of donors	2	0.165121	1000	162	0.162	950000	80000	0.0842105	0.412537
oxidoreductase activity, acting on heme group of donors, oxygen as acceptor	2	0.165121	1000	162	0.162	950000	80000	0.0842105	0.407953
transferase activity, transferring sulfur-containing groups	3	0.165629	1000	159	0.159	950000	80582	0.0848232	0.406405
lipid binding	15	0.172059	1000	193	0.193	950000	81705	0.0860053	0.40759
oxidoreductase activity, acting on paired donors, with incorporation or reduction of molecular oxygen, 2-oxoglutarate as one donor, and incorporation of one atom each of oxygen into both donors	2	0.175188	1000	175	0.175	950000	83279	0.0876621	0.410975
acid-amino acid ligase activity	7	0.176702	1000	169	0.169	950000	83510	0.0879053	0.407731
nucleotide binding	58	0.177045	1000	167	0.167	950000	83544	0.0879411	0.403603
dipeptidyl-peptidase IV activity	1	0.180877	1000	170	0.17	950000	93872	0.0988126	0.448774
interleukin-1 receptor activity	1	0.180877	1000	195	0.195	950000	93872	0.0988126	0.444147
G-protein coupled photoreceptor activity	1	0.180877	1000	182	0.182	950000	93872	0.0988126	0.439615
CoA-ligase activity	1	0.180877	1000	182	0.182	950000	93872	0.0988126	0.435175
oxidoreductase activity, acting on paired donors, with oxidation of a pair of donors resulting in the reduction of molecular oxygen to two molecules of water	1	0.180877	1000	184	0.184	950000	93872	0.0988126	0.430823
racemase and epimerase activity, acting on carbohydrates and derivatives	1	0.180877	1000	183	0.183	950000	93872	0.0988126	0.426557
nucleoside-diphosphatase activity	1	0.180877	1000	168	0.168	950000	93872	0.0988126	0.422376
carbohydrate phosphatase activity	1	0.180877	1000	168	0.168	950000	93872	0.0988126	0.418275
neurexin binding	1	0.180877	1000	200	0.2	950000	93872	0.0988126	0.414253
phospholipid binding	9	0.185059	1000	207	0.207	950000	94888	0.0998821	0.414749
metallopeptidase activity	7	0.188022	1000	174	0.174	950000	95854	0.100899	0.415018
purine nucleotide binding	51	0.191743	1000	189	0.189	950000	96414	0.101488	0.413542
carbohydrate binding	10	0.193005	1000	180	0.18	950000	96528	0.101608	0.410197
phospholipase C activity	2	0.195591	1000	193	0.193	950000	98530	0.103716	0.414863
channel regulator activity	2	0.195591	1000	206	0.206	950000	98530	0.103716	0.411092
actin filament binding	2	0.195591	1000	189	0.189	950000	98530	0.103716	0.407388
oxidoreductase activity, acting on paired donors, with incorporation or reduction of molecular oxygen	5	0.197996	1000	182	0.182	950000	98981	0.104191	0.405599
transferase activity, transferring phosphorus-containing groups	29	0.199894	1000	183	0.183	950000	99489	0.104725	0.404073
protein-glutamine gamma-glutamyltransferase activity	1	0.203895	1000	206	0.206	950000	114669	0.120704	0.461641
ATP-dependent peptidase activity	1	0.203895	1000	209	0.209	950000	114669	0.120704	0.457626
non-membrane spanning protein tyrosine phosphatase activity	1	0.203895	1000	179	0.179	950000	114669	0.120704	0.453681
pseudouridylate synthase activity	1	0.203895	1000	195	0.195	950000	114669	0.120704	0.449804
opioid receptor activity	1	0.203895	1000	191	0.191	950000	114669	0.120704	0.445992
sodium:amino acid symporter activity	1	0.203895	1000	226	0.226	950000	114669	0.120704	0.442244
nucleoside transporter activity	1	0.203895	1000	195	0.195	950000	114669	0.120704	0.438559
nucleotidase activity	1	0.203895	1000	202	0.202	950000	114669	0.120704	0.434934
kainate selective glutamate receptor activity	1	0.203895	1000	195	0.195	950000	114669	0.120704	0.431369
acid-thiol ligase activity	1	0.203895	1000	217	0.217	950000	114669	0.120704	0.427862
protein kinase activator activity	1	0.203895	1000	194	0.194	950000	114669	0.120704	0.424412
low-density lipoprotein receptor binding	1	0.203895	1000	202	0.202	950000	114669	0.120704	0.421016
catalytic activity	137	0.214417	1000	208	0.208	950000	118265	0.124489	0.430773
acetylglucosaminyltransferase activity	2	0.216266	1000	195	0.195	950000	120519	0.126862	0.435527
binding	297	0.21831	1000	110	0.11	950000	121462	0.127855	0.435505
cation channel activity	9	0.221904	1000	232	0.232	950000	121982	0.128402	0.433979
guanyl nucleotide binding	12	0.224645	1000	237	0.237	950000	122727	0.129186	0.433271
mRNA 3'-UTR binding	1	0.226266	1000	221	0.221	950000	131444	0.138362	0.460503
calcium channel regulator activity	1	0.226266	1000	250	0.25	950000	131444	0.138362	0.457014
ion channel inhibitor activity	1	0.226266	1000	232	0.232	950000	131444	0.138362	0.453578
Ran GTPase binding	1	0.226266	1000	213	0.213	950000	131444	0.138362	0.450193
channel inhibitor activity	1	0.226266	1000	232	0.232	950000	131444	0.138362	0.446858
latrotoxin receptor activity	1	0.226266	1000	243	0.243	950000	131444	0.138362	0.443573
oxidoreductase activity, acting on the CH-CH group of donors, oxygen as acceptor	1	0.226266	1000	251	0.251	950000	131444	0.138362	0.440335
GMP binding	1	0.226266	1000	216	0.216	950000	131444	0.138362	0.437144
interleukin-1 binding	1	0.226266	1000	240	0.24	950000	131444	0.138362	0.433999
cGMP binding	1	0.226266	1000	216	0.216	950000	131444	0.138362	0.430899
ribosome binding	1	0.226266	1000	247	0.247	950000	131444	0.138362	0.427843
vitamin transporter activity	1	0.226266	1000	220	0.22	950000	131444	0.138362	0.42483
inositol or phosphatidylinositol phosphatase activity	2	0.226675	1000	243	0.243	950000	132470	0.139442	0.425152
protein kinase inhibitor activity	2	0.226675	1000	228	0.228	950000	132470	0.139442	0.4222
auxiliary transport protein activity	2	0.226675	1000	247	0.247	950000	132470	0.139442	0.419288
S-adenosylmethionine-dependent methyltransferase activity	3	0.230409	1000	226	0.226	950000	134030	0.141084	0.42132
protein binding	165	0.232565	1000	172	0.172	950000	134166	0.141227	0.418878
hydrogen ion transporter activity	4	0.241079	1000	239	0.239	950000	136546	0.143733	0.423429
cation:amino acid symporter activity	1	0.248008	1000	271	0.271	950000	147399	0.155157	0.454016
monovalent cation:proton antiporter activity	1	0.248008	1000	234	0.234	950000	147399	0.155157	0.450989
DNA bending activity	1	0.248008	1000	244	0.244	950000	147399	0.155157	0.448003
photoreceptor activity	1	0.248008	1000	249	0.249	950000	147399	0.155157	0.445055
sodium:hydrogen antiporter activity	1	0.248008	1000	234	0.234	950000	147399	0.155157	0.442146
MAP kinase phosphatase activity	1	0.248008	1000	235	0.235	950000	147399	0.155157	0.439275
cysteine-type endopeptidase activity	3	0.252962	1000	239	0.239	950000	148346	0.156154	0.439245
protein heterodimerization activity	4	0.253318	1000	257	0.257	950000	148873	0.156708	0.43798
methyltransferase activity	5	0.254236	1000	260	0.26	950000	149020	0.156863	0.43562
mRNA binding	2	0.258067	1000	237	0.237	950000	149966	0.157859	0.435611
kinase inhibitor activity	2	0.268553	1000	273	0.273	950000	152261	0.160275	0.439496
signal transducer activity	62	0.269011	1000	274	0.274	950000	152363	0.160382	0.437041
molecular transducer activity	62	0.269011	1000	274	0.274	950000	152363	0.160382	0.434327
lysosphingolipid and lysophosphatidic acid receptor activity	1	0.26914	1000	281	0.281	950000	160810	0.169274	0.455576
specific transcriptional repressor activity	1	0.26914	1000	290	0.29	950000	160810	0.169274	0.452781
amino acid binding	1	0.26914	1000	250	0.25	950000	160810	0.169274	0.45002
carbon-sulfur lyase activity	1	0.26914	1000	254	0.254	950000	160810	0.169274	0.447293
racemase and epimerase activity	1	0.26914	1000	271	0.271	950000	160810	0.169274	0.444598
retinal binding	1	0.26914	1000	264	0.264	950000	160810	0.169274	0.441936
bioactive lipid receptor activity	1	0.26914	1000	281	0.281	950000	160810	0.169274	0.439306
cobalt ion binding	1	0.26914	1000	253	0.253	950000	160810	0.169274	0.436706
transferase activity, transferring one-carbon groups	5	0.270219	1000	272	0.272	950000	160957	0.169428	0.434534
peptidase activity	17	0.271237	1000	259	0.259	950000	161209	0.169694	0.432669
cysteine-type peptidase activity	5	0.280991	1000	254	0.254	950000	163682	0.172297	0.436752
enzyme regulator activity	22	0.285404	1000	265	0.265	950000	164683	0.173351	0.436883
specific RNA polymerase II transcription factor activity	2	0.289507	1000	296	0.296	950000	166215	0.174963	0.438413
receptor signaling protein tyrosine kinase activity	1	0.289677	1000	297	0.297	950000	171704	0.180741	0.450303
dipeptidyl-peptidase activity	1	0.289677	1000	285	0.285	950000	171704	0.180741	0.447745
C-acyltransferase activity	1	0.289677	1000	283	0.283	950000	171704	0.180741	0.445215
dipeptidyl-peptidase and tripeptidyl-peptidase activity	1	0.289677	1000	285	0.285	950000	171704	0.180741	0.442714
kinase activator activity	1	0.289677	1000	276	0.276	950000	171704	0.180741	0.440241
cAMP binding	1	0.289677	1000	320	0.32	950000	171704	0.180741	0.437795
protein N-terminus binding	1	0.289677	1000	296	0.296	950000	171704	0.180741	0.435376
chaperone binding	1	0.289677	1000	272	0.272	950000	171704	0.180741	0.432984
glycosaminoglycan binding	4	0.290708	1000	295	0.295	950000	172222	0.181286	0.431917
G-protein coupled receptor activity	24	0.291927	1000	306	0.306	950000	173008	0.182114	0.43153
DNA binding	59	0.292224	1000	296	0.296	950000	173099	0.182209	0.429423
GTP binding	11	0.298129	1000	309	0.309	950000	174087	0.183249	0.429553
Ras GTPase activator activity	3	0.298842	1000	322	0.322	950000	174541	0.183727	0.42837
ligase activity, forming carbon-nitrogen bonds	7	0.300674	1000	302	0.302	950000	176541	0.185833	0.430974
calpain activity	1	0.309638	1000	327	0.327	950000	184221	0.193917	0.447343
transmembrane receptor protein serine/threonine kinase activity	1	0.309638	1000	306	0.306	950000	184221	0.193917	0.444988
serotonin receptor activity	1	0.309638	1000	314	0.314	950000	184221	0.193917	0.442658
vascular endothelial growth factor receptor activity	1	0.309638	1000	311	0.311	950000	184221	0.193917	0.440353
transforming growth factor beta receptor activity	1	0.309638	1000	306	0.306	950000	184221	0.193917	0.438071
steroid hydroxylase activity	1	0.309638	1000	302	0.302	950000	184221	0.193917	0.435813
calcium ion transporter activity	1	0.309638	1000	313	0.313	950000	184221	0.193917	0.433578
oxidoreductase activity, acting on sulfur group of donors	1	0.309638	1000	303	0.303	950000	184221	0.193917	0.431366
hydrolase activity, acting on carbon-nitrogen (but not peptide) bonds, in linear amidines	1	0.309638	1000	302	0.302	950000	184221	0.193917	0.429176
metalloendopeptidase activity	4	0.309679	1000	277	0.277	950000	184659	0.194378	0.428024
polysaccharide binding	4	0.309679	1000	314	0.314	950000	184659	0.194378	0.425873
RNA polymerase II transcription factor activity	8	0.31244	1000	313	0.313	950000	185912	0.195697	0.426619
UDP-glycosyltransferase activity	4	0.322391	1000	297	0.297	950000	189208	0.199166	0.432022
transcriptional repressor activity	7	0.32754	1000	337	0.337	950000	189559	0.199536	0.430681
histone deacetylase activity	1	0.329037	1000	335	0.335	950000	194656	0.204901	0.440083
retinoid binding	1	0.329037	1000	321	0.321	950000	194656	0.204901	0.437926
fucosyltransferase activity	1	0.329037	1000	329	0.329	950000	194656	0.204901	0.43579
oxidoreductase activity, acting on the CH-NH2 group of donors, oxygen as acceptor	1	0.329037	1000	307	0.307	950000	194656	0.204901	0.433674
isoprenoid binding	1	0.329037	1000	321	0.321	950000	194656	0.204901	0.431579
single-stranded DNA binding	2	0.331131	1000	324	0.324	950000	195603	0.205898	0.431594
ligase activity	11	0.332523	1000	339	0.339	950000	195758	0.206061	0.429869
adenyl nucleotide binding	39	0.338676	1000	336	0.336	950000	197010	0.207379	0.430558
magnesium ion binding	11	0.342996	1000	334	0.334	950000	198396	0.208838	0.431532
heparin binding	3	0.345106	1000	355	0.355	950000	198974	0.209446	0.430748
acyl-CoA dehydrogenase activity	1	0.347892	1000	364	0.364	950000	205895	0.216732	0.443638
diacylglycerol kinase activity	1	0.347892	1000	371	0.371	950000	205895	0.216732	0.441565
voltage-gated sodium channel activity	1	0.347892	1000	347	0.347	950000	205895	0.216732	0.439511
potassium channel regulator activity	1	0.347892	1000	344	0.344	950000	205895	0.216732	0.437477
nucleobase, nucleoside, nucleotide and nucleic acid transporter activity	1	0.347892	1000	349	0.349	950000	205895	0.216732	0.435461
AMP binding	1	0.347892	1000	381	0.381	950000	205895	0.216732	0.433463
immunoglobulin binding	1	0.347892	1000	357	0.357	950000	205895	0.216732	0.431484
oxidoreductase activity, acting on the CH-CH group of donors	2	0.351695	1000	378	0.378	950000	207626	0.218554	0.433134
ATPase activity, coupled to transmembrane movement of ions	3	0.360492	1000	357	0.357	950000	209778	0.220819	0.435643
transcription corepressor activity	4	0.360676	1000	366	0.366	950000	209947	0.220997	0.43403
polypeptide N-acetylgalactosaminyltransferase activity	1	0.366216	1000	349	0.349	950000	216931	0.228348	0.446457
voltage-gated chloride channel activity	1	0.366216	1000	366	0.366	950000	216931	0.228348	0.444464
neutral amino acid transporter activity	1	0.366216	1000	401	0.401	950000	216931	0.228348	0.442488
transferase activity, transferring amino-acyl groups	1	0.366216	1000	361	0.361	950000	216931	0.228348	0.440531
ligase activity, forming carbon-sulfur bonds	1	0.366216	1000	394	0.394	950000	216931	0.228348	0.43859
ribonucleoprotein binding	1	0.366216	1000	372	0.372	950000	216931	0.228348	0.436666
NADP binding	1	0.366216	1000	369	0.369	950000	216931	0.228348	0.434759
SH3/SH2 adaptor activity	2	0.372033	1000	369	0.369	950000	218994	0.23052	0.436986
antiporter activity	2	0.372033	1000	361	0.361	950000	218994	0.23052	0.435094
phosphatase regulator activity	2	0.372033	1000	357	0.357	950000	218994	0.23052	0.433219
ATP binding	36	0.381759	1000	374	0.374	950000	220407	0.232007	0.434143
solute:sodium symporter activity	2	0.382106	1000	379	0.379	950000	220638	0.232251	0.43274
ARF guanyl-nucleotide exchange factor activity	1	0.384026	1000	356	0.356	950000	225381	0.237243	0.440162
amino acid-polyamine transporter activity	1	0.384026	1000	415	0.415	950000	225381	0.237243	0.438297
polyamine transporter activity	1	0.384026	1000	415	0.415	950000	225381	0.237243	0.436447
oxidoreductase activity, acting on the CH-NH2 group of donors	1	0.384026	1000	362	0.362	950000	225381	0.237243	0.434614
deacetylase activity	1	0.384026	1000	387	0.387	950000	225381	0.237243	0.432795
UDP-galactosyltransferase activity	1	0.384026	1000	380	0.38	950000	225381	0.237243	0.430992
SH2 domain binding	1	0.384026	1000	375	0.375	950000	225381	0.237243	0.429203
monosaccharide binding	1	0.384026	1000	356	0.356	950000	225381	0.237243	0.42743
pattern binding	4	0.386181	1000	396	0.396	950000	225894	0.237783	0.42664
ATPase activity, coupled to transmembrane movement of substances	4	0.386181	1000	388	0.388	950000	225894	0.237783	0.424891
sequence-specific DNA binding	14	0.390575	1000	395	0.395	950000	226126	0.238027	0.423592
amino acid transporter activity	2	0.392109	1000	409	0.409	950000	228043	0.240045	0.425446
ATPase activity, coupled to movement of substances	4	0.39254	1000	393	0.393	950000	228276	0.240291	0.424157
hydrolase activity, acting on acid anhydrides, catalyzing transmembrane movement of substances	4	0.398888	1000	399	0.399	950000	229235	0.2413	0.424221
cation binding	95	0.400211	1000	385	0.385	950000	229368	0.24144	0.422762
inward rectifier potassium channel activity	1	0.401335	1000	400	0.4	950000	235873	0.248287	0.433013
hyaluronic acid binding	1	0.401335	1000	381	0.381	950000	235873	0.248287	0.431288
protein phosphatase type 2A regulator activity	1	0.401335	1000	387	0.387	950000	235873	0.248287	0.429577
metalloexopeptidase activity	2	0.402037	1000	420	0.42	950000	237800	0.250316	0.431374
oxidoreductase activity, acting on single donors with incorporation of molecular oxygen, incorporation of two atoms of oxygen	2	0.402037	1000	431	0.431	950000	237800	0.250316	0.429676
dioxygenase activity	2	0.402037	1000	431	0.431	950000	237800	0.250316	0.427991
oxidoreductase activity, acting on single donors with incorporation of molecular oxygen	2	0.411887	1000	444	0.444	950000	240436	0.253091	0.431045
GTPase regulator activity	10	0.415295	1000	422	0.422	950000	240923	0.253603	0.430237
signal sequence binding	1	0.418158	1000	432	0.432	950000	247949	0.260999	0.441068
collagen binding	1	0.418158	1000	408	0.408	950000	247949	0.260999	0.439365
solute:cation antiporter activity	1	0.418158	1000	392	0.392	950000	247949	0.260999	0.437675
solute:hydrogen antiporter activity	1	0.418158	1000	392	0.392	950000	247949	0.260999	0.435998
exopeptidase activity	3	0.421269	1000	428	0.428	950000	249037	0.262144	0.43624
steroid binding	2	0.421656	1000	434	0.434	950000	249818	0.262966	0.435944
solute:cation symporter activity	2	0.421656	1000	419	0.419	950000	249818	0.262966	0.434293
carrier activity	9	0.424581	1000	444	0.444	950000	250053	0.263214	0.433061
chloride channel activity	2	0.43134	1000	449	0.449	950000	251401	0.264633	0.433759
secretin-like receptor activity	1	0.434508	1000	423	0.423	950000	255559	0.269009	0.439281
calcium-dependent phospholipid binding	1	0.434508	1000	437	0.437	950000	255559	0.269009	0.437642
oxidoreductase activity, acting on paired donors, with incorporation or reduction of molecular oxygen, NADH or NADPH as one donor, and incorporation of one atom of oxygen	1	0.434508	1000	425	0.425	950000	255559	0.269009	0.436015
thyroid hormone receptor binding	1	0.434508	1000	451	0.451	950000	255559	0.269009	0.4344
transferase activity, transferring hexosyl groups	5	0.441255	1000	417	0.417	950000	257874	0.271446	0.436718
primary active transporter activity	3	0.443578	1000	434	0.434	950000	259155	0.272795	0.437274
P-P-bond-hydrolysis-driven transporter activity	3	0.443578	1000	434	0.434	950000	259155	0.272795	0.435672
small GTPase regulator activity	6	0.444157	1000	446	0.446	950000	259455	0.273111	0.434585
sugar binding	5	0.446733	1000	408	0.408	950000	259930	0.273611	0.433797
GABA-A receptor activity	1	0.450399	1000	453	0.453	950000	264172	0.278076	0.439279
Rho GTPase activator activity	1	0.450399	1000	460	0.46	950000	264172	0.278076	0.437693
Rab GTPase binding	1	0.450399	1000	464	0.464	950000	264172	0.278076	0.436119
caspase regulator activity	1	0.450399	1000	432	0.432	950000	264172	0.278076	0.434556
hematopoietin/interferon-class (D200-domain) cytokine receptor activity	2	0.450444	1000	457	0.457	950000	264172	0.278076	0.433004
transcription factor activity	25	0.450448	1000	456	0.456	950000	264172	0.278076	0.431463
serine-type peptidase activity	5	0.452196	1000	455	0.455	950000	264383	0.278298	0.430276
receptor binding	20	0.454598	1000	462	0.462	950000	264868	0.278808	0.429542
oxidoreductase activity	19	0.457602	1000	460	0.46	950000	265614	0.279594	0.429235
serine hydrolase activity	5	0.457645	1000	459	0.459	950000	265614	0.279594	0.427729
Ras GTPase binding	2	0.459857	1000	460	0.46	950000	267516	0.281596	0.429286
chloride ion binding	2	0.459857	1000	443	0.443	950000	267516	0.281596	0.42779
anion binding	2	0.459857	1000	443	0.443	950000	267516	0.281596	0.426305
hydrolase activity, hydrolyzing O-glycosyl compounds	3	0.465538	1000	483	0.483	950000	268518	0.282651	0.426421
carboxypeptidase A activity	1	0.465843	1000	517	0.517	950000	270384	0.284615	0.427904
copper ion binding	2	0.469176	1000	471	0.471	950000	271533	0.285824	0.428245
protein dimerization activity	8	0.472652	1000	489	0.489	950000	271868	0.286177	0.427305
metal ion binding	100	0.476664	1000	474	0.474	950000	273551	0.287948	0.428483
translation initiation factor activity	2	0.478397	1000	463	0.463	950000	274857	0.289323	0.429064
anion channel activity	2	0.478397	1000	500	0.5	950000	274857	0.289323	0.42761
FAD binding	2	0.478397	1000	479	0.479	950000	274857	0.289323	0.426165
molecular adaptor activity	2	0.478397	1000	476	0.476	950000	274857	0.289323	0.42473
endopeptidase activity	10	0.478835	1000	458	0.458	950000	274977	0.289449	0.42349
growth factor activity	5	0.479277	1000	492	0.492	950000	275258	0.289745	0.422505
RNA polymerase II transcription factor activity, enhancer binding	1	0.480853	1000	490	0.49	950000	279383	0.294087	0.427407
cysteine protease inhibitor activity	1	0.480853	1000	456	0.456	950000	279383	0.294087	0.425987
solute:solute antiporter activity	1	0.480853	1000	467	0.467	950000	279383	0.294087	0.424576
RNA splicing factor activity, transesterification mechanism	1	0.480853	1000	472	0.472	950000	279383	0.294087	0.423175
ion binding	102	0.482352	1000	481	0.481	950000	279785	0.294511	0.42239
calmodulin binding	4	0.485928	1000	496	0.496	950000	280793	0.295572	0.422522
organic acid:sodium symporter activity	1	0.495442	1000	513	0.513	950000	285826	0.300869	0.42869
GABA receptor activity	1	0.495442	1000	495	0.495	950000	285826	0.300869	0.427293
amine transporter activity	2	0.49654	1000	522	0.522	950000	287131	0.302243	0.427851
helicase activity	4	0.503945	1000	487	0.487	950000	288624	0.303815	0.428684
protein homodimerization activity	4	0.503945	1000	520	0.52	950000	288624	0.303815	0.427301
nucleic acid binding	81	0.504667	1000	500	0.5	950000	288664	0.303857	0.425986
ubiquitin thiolesterase activity	2	0.50546	1000	504	0.504	950000	289194	0.304415	0.4254
tubulin binding	2	0.50546	1000	511	0.511	950000	289194	0.304415	0.424041
acetylgalactosaminyltransferase activity	1	0.50962	1000	484	0.484	950000	292232	0.307613	0.427131
carboxy-lyase activity	1	0.50962	1000	512	0.512	950000	292232	0.307613	0.425775
isomerase activity	4	0.509889	1000	523	0.523	950000	292752	0.30816	0.425183
chromatin binding	3	0.515182	1000	511	0.511	950000	293557	0.309007	0.425007
metallocarboxypeptidase activity	1	0.5234	1000	570	0.57	950000	296728	0.312345	0.428247
ubiquitin-specific protease activity	2	0.53159	1000	524	0.524	950000	298007	0.313692	0.428745
small GTPase binding	2	0.53159	1000	533	0.533	950000	298007	0.313692	0.427405
guanyl-nucleotide exchange factor activity	4	0.533328	1000	509	0.509	950000	298716	0.314438	0.427087
phospholipase activity	2	0.540087	1000	539	0.539	950000	303009	0.318957	0.431879
small conjugating protein-specific protease activity	2	0.540087	1000	535	0.535	950000	303009	0.318957	0.430542
voltage-gated potassium channel activity	3	0.542411	1000	567	0.567	950000	303411	0.31938	0.429783
heme binding	3	0.549078	1000	529	0.529	950000	305864	0.321962	0.431925
tetrapyrrole binding	3	0.549078	1000	529	0.529	950000	305864	0.321962	0.4306
galactosyltransferase activity	1	0.549809	1000	544	0.544	950000	306623	0.322761	0.430348
RNA binding	17	0.550086	1000	517	0.517	950000	306735	0.322879	0.429193
cofactor binding	4	0.556193	1000	557	0.557	950000	307401	0.32358	0.428817
double-stranded RNA binding	1	0.56246	1000	549	0.549	950000	312277	0.328713	0.434299
pyrophosphatase activity	15	0.568107	1000	565	0.565	950000	313909	0.330431	0.43525
growth factor binding	2	0.572995	1000	565	0.565	950000	315160	0.331747	0.435668
RNA helicase activity	1	0.574755	1000	563	0.563	950000	318642	0.335413	0.439159
sodium channel activity	1	0.574755	1000	572	0.572	950000	318642	0.335413	0.437844
L-amino acid transporter activity	1	0.574755	1000	593	0.593	950000	318642	0.335413	0.436537
hydrolase activity, acting on acid anhydrides, in phosphorus-containing anhydrides	15	0.576612	1000	571	0.571	950000	318814	0.335594	0.435473
transcription regulator activity	35	0.577225	1000	599	0.599	950000	318876	0.335659	0.434265
phosphoric ester hydrolase activity	8	0.581509	1000	600	0.6	950000	319530	0.336347	0.433868
GTPase activity	5	0.582055	1000	610	0.61	950000	319729	0.336557	0.432858
hydrolase activity, acting on acid anhydrides	15	0.582246	1000	575	0.575	950000	319838	0.336672	0.431732
enzyme activator activity	7	0.585307	1000	595	0.595	950000	320216	0.337069	0.430974
DNA helicase activity	1	0.586705	1000	595	0.595	950000	323092	0.340097	0.433574
aminopeptidase activity	1	0.586705	1000	585	0.585	950000	323092	0.340097	0.43231
intracellular transporter activity	1	0.586705	1000	605	0.605	950000	323092	0.340097	0.431053
transcription factor binding	10	0.596453	1000	597	0.597	950000	325121	0.342233	0.432503
interleukin receptor activity	1	0.598318	1000	582	0.582	950000	327314	0.344541	0.434162
amine binding	1	0.598318	1000	584	0.584	950000	327314	0.344541	0.43291
phosphoric monoester hydrolase activity	6	0.598878	1000	625	0.625	950000	327494	0.344731	0.431904
intramolecular transferase activity	1	0.609606	1000	607	0.607	950000	332369	0.349862	0.437077
phosphoric diester hydrolase activity	2	0.611664	1000	650	0.65	950000	333399	0.350946	0.437179
carboxylic acid transporter activity	2	0.619068	1000	634	0.634	950000	335447	0.353102	0.438611
peptidyl-prolyl cis-trans isomerase activity	1	0.620576	1000	623	0.623	950000	337025	0.354763	0.439423
peptide receptor activity	3	0.624397	1000	633	0.633	950000	338075	0.355868	0.439543
peptide receptor activity, G-protein coupled	3	0.624397	1000	633	0.633	950000	338075	0.355868	0.438301
hydrolase activity, acting on glycosyl bonds	3	0.624397	1000	617	0.617	950000	338075	0.355868	0.437067
organic acid transporter activity	2	0.626363	1000	638	0.638	950000	339135	0.356984	0.437205
Rab GTPase activator activity	1	0.631238	1000	667	0.667	950000	341106	0.359059	0.438515
cis-trans isomerase activity	1	0.631238	1000	633	0.633	950000	341106	0.359059	0.43729
structure-specific DNA binding	2	0.640626	1000	629	0.629	950000	343052	0.361107	0.438559
carboxypeptidase activity	1	0.641601	1000	676	0.676	950000	345159	0.363325	0.440027
carbon-carbon lyase activity	1	0.641601	1000	628	0.628	950000	345159	0.363325	0.438808
transition metal ion binding	64	0.642392	1000	644	0.644	950000	345221	0.363391	0.437675
zinc ion binding	53	0.647617	1000	665	0.665	950000	346056	0.364269	0.437525
enzyme binding	6	0.649091	1000	651	0.651	950000	346257	0.364481	0.436576
peptide binding	4	0.650996	1000	688	0.688	950000	346633	0.364877	0.435853
interleukin binding	1	0.651672	1000	639	0.639	950000	347731	0.366033	0.436039
thiolester hydrolase activity	2	0.654455	1000	654	0.654	950000	348950	0.367316	0.436375
transcriptional activator activity	7	0.655459	1000	667	0.667	950000	349277	0.36766	0.435597
lipase activity	2	0.661209	1000	655	0.655	950000	350188	0.368619	0.43555
protein binding, bridging	2	0.661209	1000	666	0.666	950000	350188	0.368619	0.434373
DNA-directed RNA polymerase activity	1	0.66146	1000	662	0.662	950000	352075	0.370605	0.435536
amine receptor activity	1	0.66146	1000	658	0.658	950000	352075	0.370605	0.434365
ATPase activity, coupled	6	0.668838	1000	669	0.669	950000	352774	0.371341	0.434061
manganese ion binding	3	0.669563	1000	629	0.629	950000	353425	0.372026	0.433699
coenzyme binding	3	0.669563	1000	697	0.697	950000	353425	0.372026	0.432543
NADH dehydrogenase activity	1	0.670973	1000	661	0.661	950000	356598	0.375366	0.435265
NADH dehydrogenase (ubiquinone) activity	1	0.670973	1000	661	0.661	950000	356598	0.375366	0.434111
NADH dehydrogenase (quinone) activity	1	0.670973	1000	661	0.661	950000	356598	0.375366	0.432962
structural constituent of cytoskeleton	2	0.674396	1000	687	0.687	950000	357145	0.375942	0.432482
acyltransferase activity	4	0.674786	1000	682	0.682	950000	357541	0.376359	0.431822
structural constituent of ribosome	4	0.679406	1000	657	0.657	950000	358667	0.377544	0.432045
transferase activity, transferring groups other than amino-acyl groups	4	0.679406	1000	686	0.686	950000	358667	0.377544	0.430914
integrin binding	1	0.680219	1000	670	0.67	950000	360039	0.378988	0.431433
neuropeptide receptor activity	1	0.680219	1000	701	0.701	950000	360039	0.378988	0.43031
potassium channel activity	3	0.685437	1000	683	0.683	950000	361066	0.380069	0.430416
protein complex binding	2	0.687162	1000	695	0.695	950000	362004	0.381057	0.430417
neuropeptide binding	1	0.689205	1000	714	0.714	950000	363443	0.382572	0.431011
ATPase activity	7	0.691177	1000	681	0.681	950000	364135	0.3833	0.430719
sodium ion binding	2	0.699513	1000	697	0.697	950000	366780	0.386084	0.432732
nucleoside-triphosphatase activity	13	0.70236	1000	710	0.71	950000	367457	0.386797	0.432419
ATP-dependent helicase activity	2	0.705535	1000	686	0.686	950000	368651	0.388054	0.432715
receptor signaling protein serine/threonine kinase activity	1	0.706427	1000	675	0.675	950000	369983	0.389456	0.43317
protein tyrosine/serine/threonine phosphatase activity	1	0.706427	1000	698	0.698	950000	369983	0.389456	0.432068
oxidoreductase activity, acting on NADH or NADPH, quinone or similar compound as acceptor	1	0.706427	1000	704	0.704	950000	369983	0.389456	0.430971
transcription cofactor activity	7	0.708107	1000	701	0.701	950000	370141	0.389622	0.430064
iron ion binding	6	0.709723	1000	705	0.705	950000	370373	0.389866	0.429247
GTPase activator activity	4	0.710453	1000	725	0.725	950000	370555	0.390058	0.428376
microtubule binding	1	0.714676	1000	715	0.715	950000	373531	0.393191	0.430731
protein phosphatase regulator activity	1	0.714676	1000	730	0.73	950000	373531	0.393191	0.429652
transferase activity, transferring acyl groups	4	0.714703	1000	724	0.724	950000	373531	0.393191	0.428578
transcription coactivator activity	4	0.718907	1000	719	0.719	950000	374948	0.394682	0.429131
protein C-terminus binding	1	0.722694	1000	757	0.757	950000	376601	0.396422	0.42995
transferase activity, transferring pentosyl groups	1	0.722694	1000	731	0.731	950000	376601	0.396422	0.428883
protein tyrosine phosphatase activity	2	0.728621	1000	745	0.745	950000	378979	0.398925	0.430523
transferase activity, transferring alkyl or aryl (other than methyl) groups	1	0.730487	1000	733	0.733	950000	380594	0.400625	0.43129
aminoacyl-tRNA ligase activity	1	0.745421	1000	747	0.747	950000	384502	0.404739	0.434646
ligase activity, forming carbon-oxygen bonds	1	0.745421	1000	747	0.747	950000	384502	0.404739	0.433578
ligase activity, forming aminoacyl-tRNA and related compounds	1	0.745421	1000	747	0.747	950000	384502	0.404739	0.432515
translation factor activity, nucleic acid binding	2	0.750151	1000	741	0.741	950000	385095	0.405363	0.432123
neurotransmitter receptor activity	2	0.750151	1000	749	0.749	950000	385095	0.405363	0.431069
nuclear hormone receptor binding	1	0.752575	1000	772	0.772	950000	387620	0.408021	0.43284
hydro-lyase activity	1	0.759527	1000	744	0.744	950000	389741	0.410254	0.434152
hormone receptor binding	1	0.759527	1000	781	0.781	950000	389741	0.410254	0.433101
rhodopsin-like receptor activity	16	0.759903	1000	769	0.769	950000	390272	0.410813	0.432643
carboxylesterase activity	2	0.760353	1000	745	0.745	950000	391020	0.4116	0.432428
alkali metal ion binding	4	0.765801	1000	770	0.77	950000	391821	0.412443	0.432272
hydrolase activity, acting on carbon-nitrogen (but not peptide) bonds, in linear amides	1	0.766285	1000	776	0.776	950000	392893	0.413572	0.432415
neurotransmitter binding	2	0.770191	1000	772	0.772	950000	393842	0.414571	0.432423
electron carrier activity	3	0.772793	1000	764	0.764	950000	394361	0.415117	0.431959
heat shock protein binding	1	0.772852	1000	783	0.783	950000	395053	0.415845	0.431687
porter activity	4	0.776517	1000	778	0.778	950000	396226	0.41708	0.43194
lyase activity	3	0.776784	1000	763	0.763	950000	396397	0.41726	0.431103
steroid hormone receptor activity	1	0.779235	1000	766	0.766	950000	397502	0.418423	0.431282
exonuclease activity	1	0.779235	1000	772	0.772	950000	397502	0.418423	0.430265
electrochemical potential-driven transporter activity	4	0.780002	1000	782	0.782	950000	397930	0.418874	0.429715
symporter activity	2	0.784287	1000	781	0.781	950000	399857	0.420902	0.430782
oxidoreductase activity, acting on CH-OH group of donors	2	0.784287	1000	801	0.801	950000	399857	0.420902	0.429774
transferase activity, transferring glycosyl groups	5	0.785563	1000	777	0.777	950000	400546	0.421627	0.429508
ligand-dependent nuclear receptor activity	1	0.797328	1000	786	0.786	950000	403979	0.425241	0.43218
hydrolase activity, acting on carbon-nitrogen (but not peptide) bonds	2	0.797616	1000	801	0.801	950000	404217	0.425492	0.431429
structural molecule activity	15	0.798302	1000	805	0.805	950000	404341	0.425622	0.43056
hydrolase activity	48	0.80206	1000	828	0.828	950000	404905	0.426216	0.430162
nucleotidyltransferase activity	2	0.806092	1000	812	0.812	950000	406856	0.428269	0.431237
carbon-oxygen lyase activity	1	0.813938	1000	802	0.802	950000	409206	0.430743	0.432728
olfactory receptor activity	7	0.816145	1000	806	0.806	950000	409606	0.431164	0.432155
translation regulator activity	2	0.818212	1000	799	0.799	950000	410433	0.432035	0.432035
identical protein binding	6	0.821019	1000	845	0.845	950000	411511	0.433169	0.432178
oxidoreductase activity, acting on NADH or NADPH	1	0.829187	1000	822	0.822	950000	414296	0.436101	0.43411
potassium ion binding	2	0.836906	1000	847	0.847	950000	416987	0.438934	0.435934
anion transporter activity	2	0.850589	1000	861	0.861	950000	420858	0.443008	0.438981
G-protein-coupled receptor binding	1	0.851875	1000	850	0.85	950000	421568	0.443756	0.438725
microtubule motor activity	1	0.867836	1000	857	0.857	950000	425069	0.447441	0.441367
motor activity	2	0.888121	1000	873	0.873	950000	431110	0.4538	0.446629
enzyme inhibitor activity	4	0.894736	1000	887	0.887	950000	432487	0.455249	0.447047
receptor signaling protein activity	2	0.89778	1000	896	0.896	950000	434284	0.457141	0.447896
nuclease activity	2	0.90007	1000	899	0.899	950000	434865	0.457753	0.447489
protein transporter activity	1	0.903407	1000	904	0.904	950000	435888	0.458829	0.447538
hydrolase activity, acting on ester bonds	12	0.903608	1000	912	0.912	950000	436027	0.458976	0.446682
kinase binding	1	0.908759	1000	918	0.918	950000	437601	0.460633	0.447296
serine-type endopeptidase activity	2	0.910818	1000	906	0.906	950000	438094	0.461152	0.446805
cytokine binding	1	0.913815	1000	906	0.906	950000	439119	0.462231	0.446857
extracellular matrix structural constituent	1	0.923101	1000	927	0.927	950000	441757	0.465007	0.448547
phosphoprotein phosphatase activity	2	0.924053	1000	930	0.93	950000	442021	0.465285	0.447824
oxidoreductase activity, acting on the CH-OH group of donors, NAD or NADP as acceptor	1	0.925262	1000	924	0.924	950000	442999	0.466315	0.447826
unfolded protein binding	1	0.940501	1000	937	0.937	950000	445512	0.46896	0.449377
endopeptidase inhibitor activity	1	0.973967	1000	975	0.975	950000	455326	0.479291	0.458269
protease inhibitor activity	1	0.974698	1000	976	0.976	950000	455460	0.479432	0.457401
cytokine activity	2	0.987385	1000	990	0.99	950000	457750	0.481842	0.458697
mannosyltransferase activity	0	1	1000	1000		950000	950000
tRNA binding	0	1	1000	1000		950000	950000
acyl-CoA binding	0	1	1000	1000		950000	950000
microfilament motor activity	0	1	1000	1000		950000	950000
two-component sensor activity	0	1	1000	1000		950000	950000
3'-5'-exoribonuclease activity	0	1	1000	1000		950000	950000
RNA cap binding	0	1	1000	1000		950000	950000
beta-amyloid binding	0	1	1000	1000		950000	950000
phorbol ester receptor activity	0	1	1000	1000		950000	950000
angiotensin receptor activity	0	1	1000	1000		950000	950000
nucleotide receptor activity, G-protein coupled	0	1	1000	1000		950000	950000
purinergic nucleotide receptor activity	0	1	1000	1000		950000	950000
G-protein chemoattractant receptor activity	0	1	1000	1000		950000	950000
lipid kinase activity	0	1	1000	1000		950000	950000
phosphatidylserine binding	0	1	1000	1000		950000	950000
glycoprotein binding	0	1	1000	1000		950000	950000
damaged DNA binding	0	1	1000	1000		950000	950000
double-stranded DNA binding	0	1	1000	1000		950000	950000
ligand-regulated transcription factor activity	0	1	1000	1000		950000	950000
retinoic acid receptor activity	0	1	1000	1000		950000	950000
RNA polymerase III transcription factor activity	0	1	1000	1000		950000	950000
transcriptional elongation regulator activity	0	1	1000	1000		950000	950000
single-stranded RNA binding	0	1	1000	1000		950000	950000
translation elongation factor activity	0	1	1000	1000		950000	950000
translation release factor activity	0	1	1000	1000		950000	950000
protein disulfide isomerase activity	0	1	1000	1000		950000	950000
lysozyme activity	0	1	1000	1000		950000	950000
antigen binding	0	1	1000	1000		950000	950000
gamma-glutamyltransferase activity	0	1	1000	1000		950000	950000
1-acylglycerol-3-phosphate O-acyltransferase activity	0	1	1000	1000		950000	950000
3-beta-hydroxy-delta5-steroid dehydrogenase activity	0	1	1000	1000		950000	950000
3-hydroxyacyl-CoA dehydrogenase activity	0	1	1000	1000		950000	950000
DNA-directed DNA polymerase activity	0	1	1000	1000		950000	950000
DNA-(apurinic or apyrimidinic site) lyase activity	0	1	1000	1000		950000	950000
DNA topoisomerase activity	0	1	1000	1000		950000	950000
NAD+ ADP-ribosyltransferase activity	0	1	1000	1000		950000	950000
RNA-directed DNA polymerase activity	0	1	1000	1000		950000	950000
acid phosphatase activity	0	1	1000	1000		950000	950000
aconitate hydratase activity	0	1	1000	1000		950000	950000
adenosine deaminase activity	0	1	1000	1000		950000	950000
ATP-dependent DNA helicase activity	0	1	1000	1000		950000	950000
ATP-dependent RNA helicase activity	0	1	1000	1000		950000	950000
adenylate cyclase activity	0	1	1000	1000		950000	950000
adenylate kinase activity	0	1	1000	1000		950000	950000
alcohol dehydrogenase activity	0	1	1000	1000		950000	950000
3-chloroallyl aldehyde dehydrogenase activity	0	1	1000	1000		950000	950000
aldehyde dehydrogenase (NAD) activity	0	1	1000	1000		950000	950000
aldehyde dehydrogenase [NAD(P)+] activity	0	1	1000	1000		950000	950000
aldo-keto reductase activity	0	1	1000	1000		950000	950000
amidase activity	0	1	1000	1000		950000	950000
aminomethyltransferase activity	0	1	1000	1000		950000	950000
arylsulfatase activity	0	1	1000	1000		950000	950000
carbonate dehydratase activity	0	1	1000	1000		950000	950000
cyclic-nucleotide phosphodiesterase activity	0	1	1000	1000		950000	950000
3',5'-cyclic-nucleotide phosphodiesterase activity	0	1	1000	1000		950000	950000
3',5'-cyclic-AMP phosphodiesterase activity	0	1	1000	1000		950000	950000
cytochrome-b5 reductase activity	0	1	1000	1000		950000	950000
membrane alanyl aminopeptidase activity	0	1	1000	1000		950000	950000
aspartic-type endopeptidase activity	0	1	1000	1000		950000	950000
pepsin A activity	0	1	1000	1000		950000	950000
neprilysin activity	0	1	1000	1000		950000	950000
subtilase activity	0	1	1000	1000		950000	950000
threonine endopeptidase activity	0	1	1000	1000		950000	950000
enoyl-CoA hydratase activity	0	1	1000	1000		950000	950000
estradiol 17-beta-dehydrogenase activity	0	1	1000	1000		950000	950000
glucan 1,4-alpha-glucosidase activity	0	1	1000	1000		950000	950000
glutathione transferase activity	0	1	1000	1000		950000	950000
glycine hydroxymethyltransferase activity	0	1	1000	1000		950000	950000
guanylate cyclase activity	0	1	1000	1000		950000	950000
guanylate kinase activity	0	1	1000	1000		950000	950000
histone acetyltransferase activity	0	1	1000	1000		950000	950000
hyalurononglucosaminidase activity	0	1	1000	1000		950000	950000
inositol or phosphatidylinositol kinase activity	0	1	1000	1000		950000	950000
inositol-polyphosphate 5-phosphatase activity	0	1	1000	1000		950000	950000
lactate dehydrogenase activity	0	1	1000	1000		950000	950000
L-lactate dehydrogenase activity	0	1	1000	1000		950000	950000
long-chain-fatty-acid-CoA ligase activity	0	1	1000	1000		950000	950000
lysine N-acetyltransferase activity	0	1	1000	1000		950000	950000
dimethylaniline monooxygenase (N-oxide-forming) activity	0	1	1000	1000		950000	950000
endonuclease activity	0	1	1000	1000		950000	950000
endodeoxyribonuclease activity	0	1	1000	1000		950000	950000
endoribonuclease activity	0	1	1000	1000		950000	950000
pancreatic ribonuclease activity	0	1	1000	1000		950000	950000
ribonuclease H activity	0	1	1000	1000		950000	950000
ribonuclease P activity	0	1	1000	1000		950000	950000
exodeoxyribonuclease activity	0	1	1000	1000		950000	950000
exoribonuclease activity	0	1	1000	1000		950000	950000
deoxyribonuclease activity	0	1	1000	1000		950000	950000
ribonuclease activity	0	1	1000	1000		950000	950000
tRNA-specific ribonuclease activity	0	1	1000	1000		950000	950000
nucleoside diphosphate kinase activity	0	1	1000	1000		950000	950000
alpha-mannosidase activity	0	1	1000	1000		950000	950000
beta-galactosidase activity	0	1	1000	1000		950000	950000
chitinase activity	0	1	1000	1000		950000	950000
mannosyl-oligosaccharide 1,2-alpha-mannosidase activity	0	1	1000	1000		950000	950000
oligosaccharyl transferase activity	0	1	1000	1000		950000	950000
dolichyl-diphosphooligosaccharide-protein glycotransferase activity	0	1	1000	1000		950000	950000
peroxidase activity	0	1	1000	1000		950000	950000
glutathione peroxidase activity	0	1	1000	1000		950000	950000
lysophospholipase activity	0	1	1000	1000		950000	950000
phospholipase A2 activity	0	1	1000	1000		950000	950000
prenyltransferase activity	0	1	1000	1000		950000	950000
protein geranylgeranyltransferase activity	0	1	1000	1000		950000	950000
protein histidine kinase activity	0	1	1000	1000		950000	950000
casein kinase activity	0	1	1000	1000		950000	950000
cyclic nucleotide-dependent protein kinase activity	0	1	1000	1000		950000	950000
cAMP-dependent protein kinase activity	0	1	1000	1000		950000	950000
cyclin-dependent protein kinase activity	0	1	1000	1000		950000	950000
protein kinase C activity	0	1	1000	1000		950000	950000
G-protein coupled receptor kinase activity	0	1	1000	1000		950000	950000
MAP kinase activity	0	1	1000	1000		950000	950000
MAP kinase kinase activity	0	1	1000	1000		950000	950000
MAP kinase kinase kinase activity	0	1	1000	1000		950000	950000
protein threonine/tyrosine kinase activity	0	1	1000	1000		950000	950000
protein-lysine 6-oxidase activity	0	1	1000	1000		950000	950000
protein serine/threonine phosphatase activity	0	1	1000	1000		950000	950000
retinol dehydrogenase activity	0	1	1000	1000		950000	950000
sphingomyelin phosphodiesterase activity	0	1	1000	1000		950000	950000
steroid delta-isomerase activity	0	1	1000	1000		950000	950000
triacylglycerol lipase activity	0	1	1000	1000		950000	950000
tubulin-tyrosine ligase activity	0	1	1000	1000		950000	950000
phospholipase inhibitor activity	0	1	1000	1000		950000	950000
cyclin-dependent protein kinase inhibitor activity	0	1	1000	1000		950000	950000
protein phosphatase inhibitor activity	0	1	1000	1000		950000	950000
type 1 serine/threonine specific protein phosphatase inhibitor activity	0	1	1000	1000		950000	950000
serine-type endopeptidase inhibitor activity	0	1	1000	1000		950000	950000
thyroid hormone receptor activity	0	1	1000	1000		950000	950000
nicotinic acetylcholine-activated cation-selective channel activity	0	1	1000	1000		950000	950000
non-G-protein coupled 7TM receptor activity	0	1	1000	1000		950000	950000
adrenoceptor activity	0	1	1000	1000		950000	950000
alpha-adrenergic receptor activity	0	1	1000	1000		950000	950000
angiotensin type II receptor activity	0	1	1000	1000		950000	950000
chemokine receptor activity	0	1	1000	1000		950000	950000
dopamine receptor activity	0	1	1000	1000		950000	950000
icosanoid receptor activity	0	1	1000	1000		950000	950000
prostanoid receptor activity	0	1	1000	1000		950000	950000
prostaglandin receptor activity	0	1	1000	1000		950000	950000
prostaglandin E receptor activity	0	1	1000	1000		950000	950000
histamine receptor activity	0	1	1000	1000		950000	950000
melanocortin receptor activity	0	1	1000	1000		950000	950000
muscarinic acetylcholine receptor activity	0	1	1000	1000		950000	950000
N-formyl peptide receptor activity	0	1	1000	1000		950000	950000
neuropeptide Y receptor activity	0	1	1000	1000		950000	950000
vasoactive intestinal polypeptide receptor activity	0	1	1000	1000		950000	950000
transmembrane receptor protein tyrosine phosphatase activity	0	1	1000	1000		950000	950000
transforming growth factor beta receptor activity, type I	0	1	1000	1000		950000	950000
tumor necrosis factor receptor activity	0	1	1000	1000		950000	950000
death receptor activity	0	1	1000	1000		950000	950000
low-density lipoprotein receptor activity	0	1	1000	1000		950000	950000
scavenger receptor activity	0	1	1000	1000		950000	950000
transmembrane receptor protein tyrosine kinase signaling protein activity	0	1	1000	1000		950000	950000
transmembrane receptor protein serine/threonine kinase signaling protein activity	0	1	1000	1000		950000	950000
protein kinase C binding	0	1	1000	1000		950000	950000
Ras guanyl-nucleotide exchange factor activity	0	1	1000	1000		950000	950000
Rho guanyl-nucleotide exchange factor activity	0	1	1000	1000		950000	950000
GDP-dissociation inhibitor activity	0	1	1000	1000		950000	950000
GTPase inhibitor activity	0	1	1000	1000		950000	950000
fibroblast growth factor receptor binding	0	1	1000	1000		950000	950000
Notch binding	0	1	1000	1000		950000	950000
death receptor binding	0	1	1000	1000		950000	950000
hematopoietin/interferon-class (D200-domain) cytokine receptor binding	0	1	1000	1000		950000	950000
interferon-alpha/beta receptor binding	0	1	1000	1000		950000	950000
interleukin-1 receptor binding	0	1	1000	1000		950000	950000
interleukin-1 receptor antagonist activity	0	1	1000	1000		950000	950000
epidermal growth factor receptor binding	0	1	1000	1000		950000	950000
insulin receptor binding	0	1	1000	1000		950000	950000
insulin-like growth factor receptor binding	0	1	1000	1000		950000	950000
transforming growth factor beta receptor binding	0	1	1000	1000		950000	950000
tumor necrosis factor receptor binding	0	1	1000	1000		950000	950000
structural constituent of eye lens	0	1	1000	1000		950000	950000
intracellular ligand-gated ion channel activity	0	1	1000	1000		950000	950000
calcium activated cation channel activity	0	1	1000	1000		950000	950000
gap-junction forming channel activity	0	1	1000	1000		950000	950000
delayed rectifier potassium channel activity	0	1	1000	1000		950000	950000
dicarboxylic acid transporter activity	0	1	1000	1000		950000	950000
L-glutamate transporter activity	0	1	1000	1000		950000	950000
neurotransmitter transporter activity	0	1	1000	1000		950000	950000
neurotransmitter:sodium symporter activity	0	1	1000	1000		950000	950000
nucleotide-sugar transporter activity	0	1	1000	1000		950000	950000
oxygen transporter activity	0	1	1000	1000		950000	950000
sugar porter activity	0	1	1000	1000		950000	950000
glucose transporter activity	0	1	1000	1000		950000	950000
water transporter activity	0	1	1000	1000		950000	950000
calcium-transporting ATPase activity	0	1	1000	1000		950000	950000
sodium:potassium-exchanging ATPase activity	0	1	1000	1000		950000	950000
sodium:phosphate symporter activity	0	1	1000	1000		950000	950000
inorganic anion exchanger activity	0	1	1000	1000		950000	950000
SNAP receptor activity	0	1	1000	1000		950000	950000
nucleocytoplasmic transporter activity	0	1	1000	1000		950000	950000
fatty acid binding	0	1	1000	1000		950000	950000
insulin-like growth factor binding	0	1	1000	1000		950000	950000
tropomyosin binding	0	1	1000	1000		950000	950000
macrolide binding	0	1	1000	1000		950000	950000
FK506 binding	0	1	1000	1000		950000	950000
mannose binding	0	1	1000	1000		950000	950000
folic acid binding	0	1	1000	1000		950000	950000
phosphatidylinositol binding	0	1	1000	1000		950000	950000
phosphatidylinositol-3,4,5-triphosphate binding	0	1	1000	1000		950000	950000
chemokine activity	0	1	1000	1000		950000	950000
beta-catenin binding	0	1	1000	1000		950000	950000
monocarboxylic acid transporter activity	0	1	1000	1000		950000	950000
lipoprotein binding	0	1	1000	1000		950000	950000
translation termination factor activity	0	1	1000	1000		950000	950000
N-acetyltransferase activity	0	1	1000	1000		950000	950000
cytoskeletal adaptor activity	0	1	1000	1000		950000	950000
DNA-dependent ATPase activity	0	1	1000	1000		950000	950000
ubiquinol-cytochrome-c reductase activity	0	1	1000	1000		950000	950000
nuclear localization sequence binding	0	1	1000	1000		950000	950000
drug binding	0	1	1000	1000		950000	950000
hedgehog receptor activity	0	1	1000	1000		950000	950000
positive transcription elongation factor activity	0	1	1000	1000		950000	950000
N-methyltransferase activity	0	1	1000	1000		950000	950000
O-methyltransferase activity	0	1	1000	1000		950000	950000
RNA methyltransferase activity	0	1	1000	1000		950000	950000
tRNA methyltransferase activity	0	1	1000	1000		950000	950000
RNA-dependent ATPase activity	0	1	1000	1000		950000	950000
metalloendopeptidase inhibitor activity	0	1	1000	1000		950000	950000
ferric iron binding	0	1	1000	1000		950000	950000
omega peptidase activity	0	1	1000	1000		950000	950000
sulfate porter activity	0	1	1000	1000		950000	950000
protein methyltransferase activity	0	1	1000	1000		950000	950000
voltage-gated ion-selective channel activity	0	1	1000	1000		950000	950000
protein prenyltransferase activity	0	1	1000	1000		950000	950000
pattern recognition receptor activity	0	1	1000	1000		950000	950000
bacterial binding	0	1	1000	1000		950000	950000
sialyltransferase activity	0	1	1000	1000		950000	950000
O-acyltransferase activity	0	1	1000	1000		950000	950000
3'-5' exonuclease activity	0	1	1000	1000		950000	950000
selenium binding	0	1	1000	1000		950000	950000
inositol trisphosphate 3-kinase activity	0	1	1000	1000		950000	950000
phosphofructokinase activity	0	1	1000	1000		950000	950000
sulfuric ester hydrolase activity	0	1	1000	1000		950000	950000
tetracycline transporter activity	0	1	1000	1000		950000	950000
translation activator activity	0	1	1000	1000		950000	950000
UDP-galactose:beta-N-acetylglucosamine beta-1,3-galactosyltransferase activity	0	1	1000	1000		950000	950000
benzodiazepine receptor activity	0	1	1000	1000		950000	950000
bile acid:sodium symporter activity	0	1	1000	1000		950000	950000
organic anion transporter activity	0	1	1000	1000		950000	950000
taste receptor activity	0	1	1000	1000		950000	950000
astacin activity	0	1	1000	1000		950000	950000
hydrogen-exporting ATPase activity, phosphorylative mechanism	0	1	1000	1000		950000	950000
small protein activating enzyme activity	0	1	1000	1000		950000	950000
caspase activator activity	0	1	1000	1000		950000	950000
D-alanyl-D-alanine endopeptidase activity	0	1	1000	1000		950000	950000
glycerophosphodiester phosphodiesterase activity	0	1	1000	1000		950000	950000
signal peptidase activity	0	1	1000	1000		950000	950000
cyclase activity	0	1	1000	1000		950000	950000
pseudouridine synthase activity	0	1	1000	1000		950000	950000
glucuronosyltransferase activity	0	1	1000	1000		950000	950000
coreceptor activity	0	1	1000	1000		950000	950000
protein disulfide oxidoreductase activity	0	1	1000	1000		950000	950000
disulfide oxidoreductase activity	0	1	1000	1000		950000	950000
organic cation transporter activity	0	1	1000	1000		950000	950000
inorganic anion transporter activity	0	1	1000	1000		950000	950000
bicarbonate transporter activity	0	1	1000	1000		950000	950000
chloride transporter activity	0	1	1000	1000		950000	950000
phosphate transporter activity	0	1	1000	1000		950000	950000
sulfate transporter activity	0	1	1000	1000		950000	950000
bile acid transporter activity	0	1	1000	1000		950000	950000
carbohydrate transporter activity	0	1	1000	1000		950000	950000
monosaccharide transporter activity	0	1	1000	1000		950000	950000
hexose transporter activity	0	1	1000	1000		950000	950000
pyrimidine nucleotide sugar transporter activity	0	1	1000	1000		950000	950000
acidic amino acid transporter activity	0	1	1000	1000		950000	950000
basic amino acid transporter activity	0	1	1000	1000		950000	950000
peptide transporter activity	0	1	1000	1000		950000	950000
oligopeptide transporter activity	0	1	1000	1000		950000	950000
drug transporter activity	0	1	1000	1000		950000	950000
sterol transporter activity	0	1	1000	1000		950000	950000
water channel activity	0	1	1000	1000		950000	950000
calcium-activated potassium channel activity	0	1	1000	1000		950000	950000
dihydropyridine-sensitive calcium channel activity	0	1	1000	1000		950000	950000
calcium-release channel activity	0	1	1000	1000		950000	950000
store-operated calcium channel activity	0	1	1000	1000		950000	950000
amiloride-sensitive sodium channel activity	0	1	1000	1000		950000	950000
connexon channel activity	0	1	1000	1000		950000	950000
porin activity	0	1	1000	1000		950000	950000
anion:cation symporter activity	0	1	1000	1000		950000	950000
anion:anion antiporter activity	0	1	1000	1000		950000	950000
drug:hydrogen antiporter activity	0	1	1000	1000		950000	950000
amino acid permease activity	0	1	1000	1000		950000	950000
cation:chloride symporter activity	0	1	1000	1000		950000	950000
anion exchanger activity	0	1	1000	1000		950000	950000
protein translocase activity	0	1	1000	1000		950000	950000
acetylcholine receptor activity	0	1	1000	1000		950000	950000
cholesterol binding	0	1	1000	1000		950000	950000
tetracycline:hydrogen antiporter activity	0	1	1000	1000		950000	950000
fatty-acid ligase activity	0	1	1000	1000		950000	950000
mannosidase activity	0	1	1000	1000		950000	950000
mannosyl-oligosaccharide mannosidase activity	0	1	1000	1000		950000	950000
galactosidase activity	0	1	1000	1000		950000	950000
glucosidase activity	0	1	1000	1000		950000	950000
hexosaminidase activity	0	1	1000	1000		950000	950000
cyclosporin A binding	0	1	1000	1000		950000	950000
lipoxygenase activity	0	1	1000	1000		950000	950000
antioxidant activity	0	1	1000	1000		950000	950000
steroid dehydrogenase activity	0	1	1000	1000		950000	950000
general RNA polymerase II transcription factor activity	0	1	1000	1000		950000	950000
lysine N-methyltransferase activity	0	1	1000	1000		950000	950000
protein-lysine N-methyltransferase activity	0	1	1000	1000		950000	950000
alanine aminopeptidase activity	0	1	1000	1000		950000	950000
CoA hydrolase activity	0	1	1000	1000		950000	950000
palmitoyl-CoA hydrolase activity	0	1	1000	1000		950000	950000
acyl-CoA thioesterase activity	0	1	1000	1000		950000	950000
regulator of G-protein signaling activity	0	1	1000	1000		950000	950000
1-phosphatidylinositol-3-kinase activity	0	1	1000	1000		950000	950000
phosphatidylinositol phosphate kinase activity	0	1	1000	1000		950000	950000
1-phosphatidylinositol-4-phosphate 5-kinase activity	0	1	1000	1000		950000	950000
carnitine O-acyltransferase activity	0	1	1000	1000		950000	950000
acetyltransferase activity	0	1	1000	1000		950000	950000
N-acyltransferase activity	0	1	1000	1000		950000	950000
acylglycerol O-acyltransferase activity	0	1	1000	1000		950000	950000
S-acyltransferase activity	0	1	1000	1000		950000	950000
CoA carboxylase activity	0	1	1000	1000		950000	950000
tRNA-pseudouridine synthase activity	0	1	1000	1000		950000	950000
RNA polymerase II transcription mediator activity	0	1	1000	1000		950000	950000
C-C chemokine receptor activity	0	1	1000	1000		950000	950000
C-X-C chemokine receptor activity	0	1	1000	1000		950000	950000
nucleotide receptor activity	0	1	1000	1000		950000	950000
pheromone receptor activity	0	1	1000	1000		950000	950000
protease activator activity	0	1	1000	1000		950000	950000
apoptotic protease activator activity	0	1	1000	1000		950000	950000
cyclin-dependent protein kinase regulator activity	0	1	1000	1000		950000	950000
malate dehydrogenase activity	0	1	1000	1000		950000	950000
oxidoreductase activity, acting on the aldehyde or oxo group of donors, NAD or NADP as acceptor	0	1	1000	1000		950000	950000
oxidoreductase activity, acting on the aldehyde or oxo group of donors, disulfide as acceptor	0	1	1000	1000		950000	950000
oxidoreductase activity, acting on the CH-CH group of donors, NAD or NADP as acceptor	0	1	1000	1000		950000	950000
oxidoreductase activity, acting on the CH-NH group of donors	0	1	1000	1000		950000	950000
oxidoreductase activity, acting on the CH-NH group of donors, NAD or NADP as acceptor	0	1	1000	1000		950000	950000
oxidoreductase activity, acting on NADH or NADPH, heme protein as acceptor	0	1	1000	1000		950000	950000
oxidoreductase activity, acting on sulfur group of donors, NAD or NADP as acceptor	0	1	1000	1000		950000	950000
oxidoreductase activity, acting on diphenols and related substances as donors	0	1	1000	1000		950000	950000
oxidoreductase activity, acting on diphenols and related substances as donors, cytochrome as acceptor	0	1	1000	1000		950000	950000
oxidoreductase activity, acting on peroxide as acceptor	0	1	1000	1000		950000	950000
oxidoreductase activity, acting on paired donors, with incorporation or reduction of molecular oxygen, reduced flavin or flavoprotein as one donor, and incorporation of one atom of oxygen	0	1	1000	1000		950000	950000
oxidoreductase activity, oxidizing metal ions	0	1	1000	1000		950000	950000
oxidoreductase activity, acting on CH2 groups	0	1	1000	1000		950000	950000
hydroxymethyl-, formyl- and related transferase activity	0	1	1000	1000		950000	950000
phosphotransferase activity, nitrogenous group as acceptor	0	1	1000	1000		950000	950000
phosphotransferase activity, phosphate group as acceptor	0	1	1000	1000		950000	950000
diphosphotransferase activity	0	1	1000	1000		950000	950000
phosphotransferase activity, for other substituted phosphate groups	0	1	1000	1000		950000	950000
exonuclease activity, active with either ribo- or deoxyribonucleic acids and producing 5'-phosphomonoesters	0	1	1000	1000		950000	950000
hydrolase activity, hydrolyzing N-glycosyl compounds	0	1	1000	1000		950000	950000
hydrolase activity, acting on ether bonds	0	1	1000	1000		950000	950000
dipeptidase activity	0	1	1000	1000		950000	950000
hydrolase activity, acting on carbon-nitrogen (but not peptide) bonds, in cyclic amides	0	1	1000	1000		950000	950000
hydrolase activity, acting on carbon-nitrogen (but not peptide) bonds, in cyclic amidines	0	1	1000	1000		950000	950000
carbon-nitrogen lyase activity	0	1	1000	1000		950000	950000
1-aminocyclopropane-1-carboxylate synthase activity	0	1	1000	1000		950000	950000
phosphorus-oxygen lyase activity	0	1	1000	1000		950000	950000
intramolecular oxidoreductase activity	0	1	1000	1000		950000	950000
intramolecular oxidoreductase activity, interconverting aldoses and ketoses	0	1	1000	1000		950000	950000
intramolecular oxidoreductase activity, interconverting keto- and enol-groups	0	1	1000	1000		950000	950000
intramolecular oxidoreductase activity, transposing C=C bonds	0	1	1000	1000		950000	950000
intramolecular oxidoreductase activity, transposing S-S bonds	0	1	1000	1000		950000	950000
intramolecular transferase activity, phosphotransferases	0	1	1000	1000		950000	950000
carbon-nitrogen ligase activity, with glutamine as amido-N-donor	0	1	1000	1000		950000	950000
ligase activity, forming carbon-carbon bonds	0	1	1000	1000		950000	950000
endoribonuclease activity, producing 5'-phosphomonoesters	0	1	1000	1000		950000	950000
endoribonuclease activity, producing 3'-phosphomonoesters	0	1	1000	1000		950000	950000
endonuclease activity, active with either ribo- or deoxyribonucleic acids and producing 5'-phosphomonoesters	0	1	1000	1000		950000	950000
endonuclease activity, active with either ribo- or deoxyribonucleic acids and producing 3'-phosphomonoesters	0	1	1000	1000		950000	950000
exodeoxyribonuclease activity, producing 5'-phosphomonoesters	0	1	1000	1000		950000	950000
exoribonuclease activity, producing 5'-phosphomonoesters	0	1	1000	1000		950000	950000
oxidoreductase activity, acting on the aldehyde or oxo group of donors	0	1	1000	1000		950000	950000
SAP kinase activity	0	1	1000	1000		950000	950000
transcription initiation factor activity	0	1	1000	1000		950000	950000
activin receptor activity	0	1	1000	1000		950000	950000
myosin binding	0	1	1000	1000		950000	950000
ceramidase activity	0	1	1000	1000		950000	950000
Rho GTPase binding	0	1	1000	1000		950000	950000
snRNA binding	0	1	1000	1000		950000	950000
SH3 domain binding	0	1	1000	1000		950000	950000
sodium:dicarboxylate symporter activity	0	1	1000	1000		950000	950000
semaphorin receptor activity	0	1	1000	1000		950000	950000
CDP-alcohol phosphatidyltransferase activity	0	1	1000	1000		950000	950000
histone-lysine N-methyltransferase activity	0	1	1000	1000		950000	950000
DNA N-glycosylase activity	0	1	1000	1000		950000	950000
transmembrane receptor protein phosphatase activity	0	1	1000	1000		950000	950000
carbohydrate kinase activity	0	1	1000	1000		950000	950000
nucleotide kinase activity	0	1	1000	1000		950000	950000
nucleobase, nucleoside, nucleotide kinase activity	0	1	1000	1000		950000	950000
nucleoside kinase activity	0	1	1000	1000		950000	950000
phosphatase inhibitor activity	0	1	1000	1000		950000	950000
deaminase activity	0	1	1000	1000		950000	950000
procollagen-proline dioxygenase activity	0	1	1000	1000		950000	950000
oxygen binding	0	1	1000	1000		950000	950000
cation-transporting ATPase activity	0	1	1000	1000		950000	950000
retinol binding	0	1	1000	1000		950000	950000
rRNA binding	0	1	1000	1000		950000	950000
IgG binding	0	1	1000	1000		950000	950000
kinesin binding	0	1	1000	1000		950000	950000
protein kinase binding	0	1	1000	1000		950000	950000
phosphatase binding	0	1	1000	1000		950000	950000
protein phosphatase binding	0	1	1000	1000		950000	950000
chemokine binding	0	1	1000	1000		950000	950000
C-C chemokine binding	0	1	1000	1000		950000	950000
C-X-C chemokine binding	0	1	1000	1000		950000	950000
extracellular matrix structural constituent conferring compression resistance	0	1	1000	1000		950000	950000
molybdenum ion binding	0	1	1000	1000		950000	950000
receptor signaling complex scaffold activity	0	1	1000	1000		950000	950000
low-density lipoprotein binding	0	1	1000	1000		950000	950000
pyridoxal phosphate binding	0	1	1000	1000		950000	950000
lipoprotein receptor activity	0	1	1000	1000		950000	950000
guanylate cyclase regulator activity	0	1	1000	1000		950000	950000
guanylate cyclase activator activity	0	1	1000	1000		950000	950000
LIM domain binding	0	1	1000	1000		950000	950000
structural constituent of epidermis	0	1	1000	1000		950000	950000
estrogen receptor binding	0	1	1000	1000		950000	950000
fibroblast growth factor receptor antagonist activity	0	1	1000	1000		950000	950000
ligand-dependent nuclear receptor transcription coactivator activity	0	1	1000	1000		950000	950000
thiol-disulfide exchange intermediate activity	0	1	1000	1000		950000	950000
snoRNA binding	0	1	1000	1000		950000	950000
receptor regulator activity	0	1	1000	1000		950000	950000
receptor inhibitor activity	0	1	1000	1000		950000	950000
caspase activity	0	1	1000	1000		950000	950000
GTP-dependent protein binding	0	1	1000	1000		950000	950000
mismatched DNA binding	0	1	1000	1000		950000	950000
lipoic acid binding	0	1	1000	1000		950000	950000
carboxylic acid binding	0	1	1000	1000		950000	950000
L-ascorbic acid binding	0	1	1000	1000		950000	950000
peptidyl-proline dioxygenase activity	0	1	1000	1000		950000	950000
small conjugating protein binding	0	1	1000	1000		950000	950000
MHC class I receptor activity	0	1	1000	1000		950000	950000
MHC class II receptor activity	0	1	1000	1000		950000	950000
mismatch repair complex binding	0	1	1000	1000		950000	950000
MutLalpha complex binding	0	1	1000	1000		950000	950000
demethylase activity	0	1	1000	1000		950000	950000
tumor necrosis factor receptor superfamily binding	0	1	1000	1000		950000	950000
sterol binding	0	1	1000	1000		950000	950000
protein complex scaffold	0	1	1000	1000		950000	950000
phosphoinositide 3-kinase activity	0	1	1000	1000		950000	950000
phosphoinositide 3-kinase regulator activity	0	1	1000	1000		950000	950000
histone acetyltransferase binding	0	1	1000	1000		950000	950000
dopamine binding	0	1	1000	1000		950000	950000
UDP-glucosyltransferase activity	0	1	1000	1000		950000	950000
steroid hormone receptor binding	0	1	1000	1000		950000	950000
histone methyltransferase activity	0	1	1000	1000		950000	950000
chemoattractant activity	0	1	1000	1000		950000	950000
telomeric DNA binding	0	1	1000	1000		950000	950000
acetylcholine binding	0	1	1000	1000		950000	950000
MHC protein binding	0	1	1000	1000		950000	950000
MHC class I protein binding	0	1	1000	1000		950000	950000
chemokine receptor binding	0	1	1000	1000		950000	950000
histone binding	0	1	1000	1000		950000	950000
hormone binding	0	1	1000	1000		950000	950000
peptide antigen binding	0	1	1000	1000		950000	950000
elastase activity	0	1	1000	1000		950000	950000
vitamin D receptor binding	0	1	1000	1000		950000	950000
Wnt receptor activity	0	1	1000	1000		950000	950000
histone deacetylase binding	0	1	1000	1000		950000	950000
peptidoglycan binding	0	1	1000	1000		950000	950000
antibiotic transporter activity	0	1	1000	1000		950000	950000
gamma-tubulin binding	0	1	1000	1000		950000	950000
tumor necrosis factor binding	0	1	1000	1000		950000	950000
ubiquitin binding	0	1	1000	1000		950000	950000
ADP binding	0	1	1000	1000		950000	950000
insulin receptor substrate binding	0	1	1000	1000		950000	950000
purinergic nucleotide receptor activity, G-protein coupled	0	1	1000	1000		950000	950000
cadherin binding	0	1	1000	1000		950000	950000
protein phosphorylated amino acid binding	0	1	1000	1000		950000	950000
inositol trisphosphate phosphatase activity	0	1	1000	1000		950000	950000
SMAD binding	0	1	1000	1000		950000	950000
glucosyltransferase activity	0	1	1000	1000		950000	950000
cadmium ion binding	0	1	1000	1000		950000	950000
ephrin receptor binding	0	1	1000	1000		950000	950000
transferase activity, transferring acyl groups, acyl groups converted into alkyl on transfer	0	1	1000	1000		950000	950000
hydrogen ion transporting ATP synthase activity, rotational mechanism	0	1	1000	1000		950000	950000
hydrogen ion transporting ATPase activity, rotational mechanism	0	1	1000	1000		950000	950000
3',5'-cyclic-GMP phosphodiesterase activity	0	1	1000	1000		950000	950000
receptor antagonist activity	0	1	1000	1000		950000	950000
activin binding	0	1	1000	1000		950000	950000
calcium-dependent protein binding	0	1	1000	1000		950000	950000
beta-tubulin binding	0	1	1000	1000		950000	950000
beta-1,3-galactosyltransferase activity	0	1	1000	1000		950000	950000
unspecific monooxygenase activity	0	1	1000	1000		950000	950000
androgen receptor binding	0	1	1000	1000		950000	950000
GABA receptor binding	0	1	1000	1000		950000	950000
cell adhesion molecule binding	0	1	1000	1000		950000	950000
protein kinase A binding	0	1	1000	1000		950000	950000
NF-kappaB binding	0	1	1000	1000		950000	950000
sugar transporter activity	0	1	1000	1000		950000	950000
cofactor transporter activity	0	1	1000	1000		950000	950000
phosphoprotein binding	0	1	1000	1000		950000	950000
NAD binding	0	1	1000	1000		950000	950000
iron-sulfur cluster binding	0	1	1000	1000		950000	950000
2 iron, 2 sulfur cluster binding	0	1	1000	1000		950000	950000
4 iron, 4 sulfur cluster binding	0	1	1000	1000		950000	950000
metal cluster binding	0	1	1000	1000		950000	950000
inositol trisphosphate kinase activity	0	1	1000	1000		950000	950000
peroxiredoxin activity	0	1	1000	1000		950000	950000
